# Supplementary material for: CellNetVis: a web tool for visualization of biological networks using force-directed layout constrained by cellular components
Source: BMC Bioinformatics. 2017 Sep 13;18(Suppl 10):395. doi: 10.1186/s12859-017-1787-5 (PMC5606216; doi:10.1186/s12859-017-1787-5)
Supplement: Supplementary file 2 — Supportive immunohistochemistry (IH) and immunofluorescence (IF) data from the Human Protein Atlas (http://www.proteinatlas.org/about/download). The table contains a subsetof the data in the Human Protein Atlas version 13 corresponding to the data downloaded in TAB format, filtered by the supportive IH and IF information. (XLS 993 kb) [file 12859_2017_1787_MOESM2_ESM.xls]

## Sheet: Additional File 2
Additional File 2. Supportive immunohistochemistry (IH) and immunofluorescence (IF) data from the Human Protein Atlas (http://www.proteinatlas.org/about/download). The table contains a subset of the data in the Human Protein Atlas version 13 corresponding to the data downloaded in TAB format, filtered by the supportive IH and IF information.
Gene	Gene synonym	Ensembl	Gene description	Chromosome	Position	Protein class	Evidence summary	HPA evidence	UniProt evidence	MS evidence	Antibody	Reliability (IH)	Reliability (IF)	Subcellular location	Main subcellular location	RNA tissue category	RNA TS	RNA TS FPKM	FPKM max in non-specific
A1CF	ACF, ACF64, ACF65, APOBEC1CF, ASP	ENSG00000148584	APOBEC1 complementation factor	10	52559169-52645435	Protein evidence (Ezkurdia et al 2014), Protein evidence (Kim et al 2014)	Evidence at protein level	Evidence at protein level	Evidence at protein level	Evidence at protein level	HPA037779, HPA044079	Supportive	Supportive	Nucleus but not nucleoli	Nucleus	Tissue enhanced	0	liver: 70.6	small intestine: 24.2
AAGAB	FLJ11506, p34	ENSG00000103591	Alpha- and gamma-adaptin binding protein	15	67493371-67547533	Disease related genes, Protein evidence (Ezkurdia et al 2014), Protein evidence (Kim et al 2014)	Evidence at protein level	Evidence at protein level	Evidence at protein level	Evidence at protein level	HPA039371, HPA040174	Supportive	Supportive	Nucleus but not nucleoli, Cytoplasm	Nucleus	Expressed in all			rectum: 33.8
AAMDC	C11orf67, CK067, FLJ21035, PTD015	ENSG00000087884	Adipogenesis associated, Mth938 domain containing	11	77532155-77629478	Protein evidence (Ezkurdia et al 2014), Protein evidence (Kim et al 2014)	Evidence at protein level	Evidence at protein level	Evidence at protein level	Evidence at protein level	HPA037918, HPA037919	Supportive	Supportive	Nucleus but not nucleoli, Cytoplasm	Nucleus	Expressed in all			skeletal muscle: 225.2
AARS		ENSG00000090861	Alanyl-tRNA synthetase	16	70286198-70323446	Disease related genes, Enzymes, Plasma proteins, Potential drug targets, Protein evidence (Ezkurdia et al 2014), Protein evidence (Kim et al 2014)	Evidence at protein level	Evidence at protein level	Evidence at protein level	Evidence at protein level	CAB034261, HPA040870, HPA044223	Supportive	Supportive	Cytoplasm	Cytoplasm	Expressed in all			thyroid gland: 83.6
AARS2	AARSL, bA444E17.1, KIAA1270	ENSG00000124608	Alanyl-tRNA synthetase 2, mitochondrial	6	44267391-44281063	Cancer-related genes, Disease related genes, Enzymes, Mitochondrial proteins, Potential drug targets, Protein evidence (Ezkurdia et al 2014), Protein evidence (Kim et al 2014)	Evidence at protein level	Evidence at protein level	Evidence at protein level	Evidence at protein level	HPA035636	Supportive	Supportive	Mitochondria	Mitochondria	Expressed in all			fallopian tube: 6.8
AASS	LKRSDH, LORSDH	ENSG00000008311	Aminoadipate-semialdehyde synthase	7	121715701-121784334	Disease related genes, Enzymes, Mitochondrial proteins, Potential drug targets, Protein evidence (Ezkurdia et al 2014), Protein evidence (Kim et al 2014)	Evidence at protein level	Evidence at protein level	Evidence at protein level	Evidence at protein level	HPA020637, HPA020728, HPA020734	Supportive	Supportive	Mitochondria, Vesicles	Mitochondria	Mixed			ovary: 39.4
ABCA7	ABCX	ENSG00000064687	ATP-binding cassette, sub-family A (ABC1), member 7	19	1040102-1065571	Predicted membrane proteins, Protein evidence (Kim et al 2014), Transporters	Evidence at protein level	Evidence at protein level	Evidence at protein level	Evidence at protein level	HPA041564	Supportive	Supportive	Golgi apparatus, Plasma membrane, Cytoplasm	Golgi apparatus	Mixed			spleen: 36.3
ABCB7	ABC7, ASAT, Atm1p, EST140535	ENSG00000131269	ATP-binding cassette, sub-family B (MDR/TAP), member 7	X	74273115-74376567	Disease related genes, Mitochondrial proteins, Plasma proteins, Potential drug targets, Predicted membrane proteins, Protein evidence (Ezkurdia et al 2014), Protein evidence (Kim et al 2014), Transporters	Evidence at protein level	Evidence at protein level	Evidence at protein level	Evidence at protein level	HPA034982	Supportive	Supportive	Mitochondria	Mitochondria	Expressed in all			heart muscle: 16.8
ABCD3	PMP70, PXMP1, ZWS2	ENSG00000117528	ATP-binding cassette, sub-family D (ALD), member 3	1	94883933-94984222	Predicted membrane proteins, Protein evidence (Ezkurdia et al 2014), Protein evidence (Kim et al 2014), Transporters	Evidence at protein level	Evidence at protein level	Evidence at protein level	Evidence at protein level	HPA032026, HPA032027, CAB032516	Supportive	Supportive	Vesicles	Vesicles	Expressed in all			liver: 80.5
ABCE1	OABP, RLI, RNASEL1, RNASELI, RNS4I	ENSG00000164163	ATP-binding cassette, sub-family E (OABP), member 1	4	146019084-146050331	Mitochondrial proteins, Protein evidence (Ezkurdia et al 2014), Protein evidence (Kim et al 2014)	Evidence at protein level	Evidence at protein level	Evidence at protein level	Evidence at protein level	CAB012476, HPA036846	Supportive	Supportive	Cytoplasm	Cytoplasm	Expressed in all			lymph node: 33.1
ABCG1	ABC8	ENSG00000160179	ATP-binding cassette, sub-family G (WHITE), member 1	21	43619799-43717354	Predicted membrane proteins, Predicted secreted proteins, Protein evidence (Ezkurdia et al 2014), Transporters	Evidence at protein level	Evidence at protein level	Evidence at protein level	Evidence at protein level	HPA031470, HPA031471	Supportive	Supportive	Golgi apparatus, Vesicles, Nucleus but not nucleoli	Golgi apparatus	Expressed in all			spleen: 31.4
ABCG2	ABCP, BCRP, CD338, EST157481, MXR	ENSG00000118777	ATP-binding cassette, sub-family G (WHITE), member 2	4	89011416-89152474	Cancer-related genes, CD markers, Predicted membrane proteins, Protein evidence (Ezkurdia et al 2014), Protein evidence (Kim et al 2014)	Evidence at protein level	Evidence at protein level	Evidence at protein level	Evidence at protein level	CAB037299, HPA054719	Supportive	Supportive	Plasma membrane	Plasma membrane	Tissue enhanced	0	small intestine: 93.0	duodenum: 49.5
ABHD14A-ACY1		ENSG00000114786	ABHD14A-ACY1 readthrough (NMD candidate)	3	52009066-52023199		Evidence at protein level	Evidence at protein level			HPA036174, HPA036175	Supportive	Supportive	Nucleus but not nucleoli	Nucleus	Mixed			duodenum: 2.1
ABHD14B	CIB, MGC15429	ENSG00000114779	Abhydrolase domain containing 14B	3	52002526-52017425	Plasma proteins, Protein evidence (Ezkurdia et al 2014), Protein evidence (Kim et al 2014)	Evidence at protein level	Evidence at protein level	Evidence at protein level	Evidence at protein level	HPA036444, HPA036642	Supportive	Supportive	Nucleoli, Nucleus, Cytoplasm	Nucleoli	Expressed in all			kidney: 79.7
ABL1	ABL, c-ABL, JTK7, p150	ENSG00000097007	C-abl oncogene 1, non-receptor tyrosine kinase	9	133589333-133763062	Cancer-related genes, Disease related genes, Enzymes, FDA approved drug targets, Protein evidence (Ezkurdia et al 2014), Protein evidence (Kim et al 2014), RAS pathway related proteins	Evidence at protein level	Evidence at protein level	Evidence at protein level	Evidence at protein level	CAB002686, HPA027251, HPA027280, HPA028409	Supportive	Supportive	Nucleus but not nucleoli	Nucleus	Expressed in all			endometrium: 43.5
ACAA1		ENSG00000060971	Acetyl-CoA acyltransferase 1	3	38144620-38178733	Enzymes, Plasma proteins, Protein evidence (Ezkurdia et al 2014), Protein evidence (Kim et al 2014)	Evidence at protein level	Evidence at protein level	Evidence at protein level	Evidence at protein level	HPA006764, HPA007244	Supportive	Supportive	Vesicles	Vesicles	Expressed in all			liver: 348.5
ACAA2	DSAEC	ENSG00000167315	Acetyl-CoA acyltransferase 2	18	47309869-47340330	Enzymes, Mitochondrial proteins, Plasma proteins, Protein evidence (Ezkurdia et al 2014), Protein evidence (Kim et al 2014)	Evidence at protein level	Evidence at protein level	Evidence at protein level	Evidence at protein level	HPA042303	Supportive	Supportive	Mitochondria	Mitochondria	Expressed in all			liver: 296.4
ACACA	ACAC, ACC, ACC1	ENSG00000132142	Acetyl-CoA carboxylase alpha	17	35441923-35766909	Disease related genes, Enzymes, Potential drug targets, Protein evidence (Ezkurdia et al 2014), Protein evidence (Kim et al 2014)	Evidence at protein level	Evidence at protein level	Evidence at protein level	Evidence at protein level	CAB013715, HPA036650, HPA063018	Supportive	Supportive	Cytoplasm, Cytoskeleton (Actin filaments)	Cytoplasm	Expressed in all			prostate: 26.3
ACAD9	MGC14452, NPD002	ENSG00000177646	Acyl-CoA dehydrogenase family, member 9	3	128598439-128634910	Disease related genes, Mitochondrial proteins, Protein evidence (Ezkurdia et al 2014), Protein evidence (Kim et al 2014)	Evidence at protein level	Evidence at protein level	Evidence at protein level	Evidence at protein level	HPA037716, HPA046720	Supportive	Supportive	Mitochondria	Mitochondria	Expressed in all			skin: 65.8
ACADM	ACAD1, MCAD, MCADH	ENSG00000117054	Acyl-CoA dehydrogenase, C-4 to C-12 straight chain	1	76190036-76253260	Disease related genes, Enzymes, Mitochondrial proteins, Potential drug targets, Protein evidence (Ezkurdia et al 2014), Protein evidence (Kim et al 2014)	Evidence at protein level	Evidence at protein level	Evidence at protein level	Evidence at protein level	HPA006198, HPA026542	Supportive	Supportive	Mitochondria	Mitochondria	Expressed in all			kidney: 212.5
ACADS	ACAD3, SCAD	ENSG00000122971	Acyl-CoA dehydrogenase, C-2 to C-3 short chain	12	121163538-121177811	Disease related genes, Enzymes, Mitochondrial proteins, Plasma proteins, Potential drug targets, Protein evidence (Ezkurdia et al 2014), Protein evidence (Kim et al 2014)	Evidence at protein level	Evidence at protein level	Evidence at protein level	Evidence at protein level	HPA004799, CAB019284, HPA022271	Supportive	Supportive	Nucleus but not nucleoli, Centrosome	Nucleus	Expressed in all			duodenum: 64.7
ACADVL	ACAD6, LCACD, VLCAD	ENSG00000072778	Acyl-CoA dehydrogenase, very long chain	17	7120444-7128592	Disease related genes, Enzymes, Mitochondrial proteins, Potential drug targets, Protein evidence (Ezkurdia et al 2014), Protein evidence (Kim et al 2014)	Evidence at protein level	Evidence at protein level	Evidence at protein level	Evidence at protein level	HPA019006, HPA020595	Supportive	Supportive	Nucleus, Mitochondria, Nucleoli	Nucleus	Expressed in all			duodenum: 708.4
ACAT1	ACAT, THIL	ENSG00000075239	Acetyl-CoA acetyltransferase 1	11	107992243-108018503	Disease related genes, Enzymes, Mitochondrial proteins, Plasma proteins, Potential drug targets, Protein evidence (Ezkurdia et al 2014), Protein evidence (Kim et al 2014)	Evidence at protein level	Evidence at protein level	Evidence at protein level	Evidence at protein level	HPA004428, HPA007569	Supportive	Supportive	Mitochondria	Mitochondria	Expressed in all			liver: 363.4
ACAT2		ENSG00000120437	Acetyl-CoA acetyltransferase 2	6	160181360-160200144	Enzymes, Plasma proteins, Protein evidence (Ezkurdia et al 2014), Protein evidence (Kim et al 2014)	Evidence at protein level	Evidence at protein level	Evidence at protein level	Evidence at protein level	CAB021106, HPA025736, HPA025765, HPA025811	Supportive	Supportive	Cytoplasm, Nucleus	Cytoplasm	Expressed in all			liver: 84.6
ACBD3	GCP60, GOCAP1, GOLPH1, PAP7	ENSG00000182827	Acyl-CoA binding domain containing 3	1	226332380-226374431	Mitochondrial proteins, Plasma proteins, Protein evidence (Ezkurdia et al 2014), Protein evidence (Kim et al 2014)	Evidence at protein level	Evidence at protein level	Evidence at protein level	Evidence at protein level	HPA015594	Supportive	Supportive	Golgi apparatus	Golgi apparatus	Expressed in all			esophagus: 32.7
ACBD5	DKFZp434A2417, KIAA1996	ENSG00000107897	Acyl-CoA binding domain containing 5	10	27484146-27531059	Predicted membrane proteins, Protein evidence (Ezkurdia et al 2014), Protein evidence (Kim et al 2014)	Evidence at protein level	Evidence at protein level	Evidence at protein level	Evidence at protein level	HPA011861, HPA012145	Supportive	Supportive	Vesicles, Nucleus	Vesicles	Expressed in all			liver: 36.7
ACLY	ACL, ATPCL, CLATP	ENSG00000131473	ATP citrate lyase	17	40023161-40086795	Cancer-related genes, Citric acid cycle related proteins, Enzymes, Plasma proteins, Protein evidence (Ezkurdia et al 2014), Protein evidence (Kim et al 2014)	Evidence at protein level	Evidence at protein level	Evidence at protein level	Evidence at protein level	CAB007783, HPA022434, HPA022953, HPA022959, HPA028758	Supportive	Supportive	Plasma membrane, Cytoplasm, Nucleus but not nucleoli	Plasma membrane	Expressed in all			prostate: 56.6
ACO1	IREB1, IREBP, IRP1	ENSG00000122729	Aconitase 1, soluble	9	32384618-32454767	Cancer-related genes, Citric acid cycle related proteins, Enzymes, Plasma proteins, Protein evidence (Ezkurdia et al 2014), Protein evidence (Kim et al 2014)	Evidence at protein level	Evidence at protein level	Evidence at protein level	Evidence at protein level	HPA019371, HPA024157	Supportive	Supportive	Cytoplasm, Mitochondria	Cytoplasm	Expressed in all			adipose tissue: 76.6
ACO2	ACONM	ENSG00000100412	Aconitase 2, mitochondrial	22	41865129-41924993	Citric acid cycle related proteins, Disease related genes, Enzymes, Mitochondrial proteins, Plasma proteins, Potential drug targets, Protein evidence (Ezkurdia et al 2014), Protein evidence (Kim et al 2014)	Evidence at protein level	Evidence at protein level	Evidence at protein level	Evidence at protein level	HPA001097	Supportive	Supportive	Mitochondria, Nucleus	Mitochondria	Expressed in all			heart muscle: 315.6
ACOT7	ACH1, ACT, BACH, CTE-II, hBACH, LACH1, MGC1126	ENSG00000097021	Acyl-CoA thioesterase 7	1	6324329-6454451	Enzymes, Mitochondrial proteins, Protein evidence (Ezkurdia et al 2014), Protein evidence (Kim et al 2014)	Evidence at protein level	Evidence at protein level	Evidence at protein level	Evidence at protein level	HPA025735, HPA025762	Supportive	Supportive	Cytoplasm, Nucleus but not nucleoli	Cytoplasm	Mixed			cerebral cortex: 57.8
ACOT8	hACTE-III, hTE, PTE-2, PTE1	ENSG00000101473	Acyl-CoA thioesterase 8	20	44470360-44486045	Enzymes, Plasma proteins, Protein evidence (Ezkurdia et al 2014), Protein evidence (Kim et al 2014)	Evidence at protein level	Evidence at protein level	Evidence at protein level	Evidence at protein level	CAB010261	Supportive	Supportive	Vesicles, Mitochondria	Vesicles	Expressed in all			heart muscle: 22.5
ACOX1	PALMCOX	ENSG00000161533	Acyl-CoA oxidase 1, palmitoyl	17	73937588-73975515	Disease related genes, Enzymes, Potential drug targets, Protein evidence (Ezkurdia et al 2014), Protein evidence (Kim et al 2014)	Evidence at protein level	Evidence at protein level	Evidence at protein level	Evidence at protein level	CAB021094, HPA021192, HPA021195, HPA028759	Supportive	Supportive	Nucleus, Vesicles	Nucleus	Expressed in all			liver: 110.6
ACSL1	ACS1, FACL1, FACL2, LACS, LACS1, LACS2	ENSG00000151726	Acyl-CoA synthetase long-chain family member 1	4	185676749-185747972	Enzymes, Mitochondrial proteins, Plasma proteins, Predicted membrane proteins, Protein evidence (Ezkurdia et al 2014), Protein evidence (Kim et al 2014)	Evidence at protein level	Evidence at protein level	Evidence at protein level	Evidence at protein level	HPA011316, HPA011964	Supportive	Supportive	Nucleus, Mitochondria	Nucleus	Expressed in all			liver: 535.7
ACSL5	ACS2, ACS5, FACL5	ENSG00000197142	Acyl-CoA synthetase long-chain family member 5	10	114133776-114188138	Enzymes, Mitochondrial proteins, Plasma proteins, Predicted membrane proteins, Protein evidence (Ezkurdia et al 2014), Protein evidence (Kim et al 2014)	Evidence at protein level	Evidence at protein level	Evidence at protein level	Evidence at protein level	HPA007162, CAB062546	Supportive	Supportive	Mitochondria, Nucleus, Nucleoli	Mitochondria	Expressed in all			small intestine: 380.8
ACTL6A	Actl6, Arp4, BAF53A, INO80K	ENSG00000136518	Actin-like 6A	3	179280668-179306196	Plasma proteins, Protein evidence (Ezkurdia et al 2014), Protein evidence (Kim et al 2014)	Evidence at protein level	Evidence at protein level	Evidence at protein level	Evidence at protein level	CAB012188	Supportive	Supportive	Nucleus but not nucleoli, Cytoplasm	Nucleus	Expressed in all			testis: 64.2
ACTL7A		ENSG00000187003	Actin-like 7A	9	111624603-111626035	Cytoskeleton related proteins, Protein evidence (Kim et al 2014)	Evidence at protein level	Evidence at protein level	Evidence at protein level	Evidence at protein level	HPA021624, HPA024544	Supportive	Supportive	Nucleus	Nucleus	Tissue enriched	1039	testis: 103.9	adipose tissue: 0.0
ACTN4	FSGS1	ENSG00000130402	Actinin, alpha 4	19	39138289-39222223	Disease related genes, Plasma proteins, Protein evidence (Ezkurdia et al 2014), Protein evidence (Kim et al 2014)	Evidence at protein level	Evidence at protein level	Evidence at protein level	Evidence at protein level	HPA001873, HPA006035	Supportive	Supportive	Nucleus, Cytoskeleton (Actin filaments)	Nucleus	Expressed in all			smooth muscle: 382.9
ADA		ENSG00000196839	Adenosine deaminase	20	43248163-43280874	Disease related genes, Enzymes, FDA approved drug targets, Plasma proteins, Protein evidence (Ezkurdia et al 2014), Protein evidence (Kim et al 2014)	Evidence at protein level	Evidence at protein level	Evidence at protein level	Evidence at protein level	HPA001399, CAB004307, HPA023884	Supportive	Supportive	Plasma membrane, Cytoplasm	Plasma membrane	Tissue enriched	11	duodenum: 392.2	lymph node: 36.0
ADAM12	MCMPMltna, MLTN	ENSG00000148848	ADAM metallopeptidase domain 12	10	127700950-128077024	Enzymes, Predicted membrane proteins, Predicted secreted proteins, Protein evidence (Ezkurdia et al 2014), Protein evidence (Kim et al 2014)	Evidence at protein level	Evidence at protein level	Evidence at protein level	Evidence at protein level	HPA030866, HPA030867, HPA030868	Supportive	Supportive	Plasma membrane, Nucleus but not nucleoli, Mitochondria	Plasma membrane	Tissue enriched	36	placenta: 502.7	urinary bladder: 14.2
ADAM17	CD156B, cSVP, TACE	ENSG00000151694	ADAM metallopeptidase domain 17	2	9628615-9695921	CD markers, Disease related genes, Enzymes, Potential drug targets, Predicted membrane proteins, Predicted secreted proteins, Protein evidence (Ezkurdia et al 2014), Protein evidence (Kim et al 2014)	Evidence at protein level	Evidence at protein level	Evidence at protein level	Evidence at protein level	HPA010738, CAB025906, HPA051575	Supportive	Supportive	Cytoplasm	Cytoplasm	Expressed in all			placenta: 20.3
ADAP1	CENTA1, GCS1L	ENSG00000105963	ArfGAP with dual PH domains 1	7	937540-995043	Protein evidence (Ezkurdia et al 2014), Protein evidence (Kim et al 2014)	Evidence at protein level	Evidence at protein level	Evidence at protein level	Evidence at protein level	HPA007033, HPA012049	Supportive	Supportive	Plasma membrane, Cytoplasm	Plasma membrane	Mixed			colon: 51.8
ADAR	ADAR1, G1P1, IFI4	ENSG00000160710	Adenosine deaminase, RNA-specific	1	154554538-154600475	Disease related genes, Enzymes, Plasma proteins, Potential drug targets, Protein evidence (Ezkurdia et al 2014), Protein evidence (Kim et al 2014)	Evidence at protein level	Evidence at protein level	Evidence at protein level	Evidence at protein level	HPA003890, HPA051519, CAB056157	Supportive	Supportive	Nucleus, Nucleoli	Nucleus	Expressed in all			spleen: 98.1
ADD1		ENSG00000087274	Adducin 1 (alpha)	4	2845584-2931803	Cytoskeleton related proteins, Plasma proteins, Protein evidence (Ezkurdia et al 2014), Protein evidence (Kim et al 2014)	Evidence at protein level	Evidence at protein level	Evidence at protein level	Evidence at protein level	CAB009794, HPA035873, HPA035874	Supportive	Supportive	Plasma membrane, Nucleus but not nucleoli, Cytoskeleton (Intermediate filaments)	Plasma membrane	Expressed in all			ovary: 143.5
ADD3	ADDL	ENSG00000148700	Adducin 3 (gamma)	10	111756126-111895323	Cytoskeleton related proteins, Protein evidence (Ezkurdia et al 2014), Protein evidence (Kim et al 2014)	Evidence at protein level	Evidence at protein level	Evidence at protein level	Evidence at protein level	CAB009797, HPA035696	Supportive	Supportive	Nucleus but not nucleoli, Plasma membrane, Cytoplasm	Nucleus	Expressed in all			thyroid gland: 149.1
ADNP	ADNP1, KIAA0784	ENSG00000101126	Activity-dependent neuroprotector homeobox	20	49505585-49547958	Cancer-related genes, Protein evidence (Ezkurdia et al 2014), Protein evidence (Kim et al 2014), Transcription factors	Evidence at protein level	Evidence at protein level	Evidence at protein level	Evidence at protein level	HPA006371, HPA050560	Supportive	Supportive	Nucleus but not nucleoli, Centrosome	Nucleus	Expressed in all			testis: 36.9
ADPRHL2	ARH3, FLJ20446	ENSG00000116863	ADP-ribosylhydrolase like 2	1	36554476-36559533	Enzymes, Predicted secreted proteins, Protein evidence (Ezkurdia et al 2014), Protein evidence (Kim et al 2014)	Evidence at protein level	Evidence at protein level	Evidence at protein level	Evidence at protein level	HPA027104, HPA027141	Supportive	Supportive	Nucleus but not nucleoli	Nucleus	Expressed in all			fallopian tube: 28.5
ADRM1	ARM1, GP110, Rpn13	ENSG00000130706	Adhesion regulating molecule 1	20	60877149-60883918	Protein evidence (Ezkurdia et al 2014), Protein evidence (Kim et al 2014)	Evidence at protein level	Evidence at protein level	Evidence at protein level	Evidence at protein level	HPA042266	Supportive	Supportive	Nucleus but not nucleoli, Cytoplasm, Plasma membrane	Nucleus	Expressed in all			skeletal muscle: 91.1
ADSL		ENSG00000239900	Adenylosuccinate lyase	22	40742507-40786467	Disease related genes, Enzymes, Potential drug targets, Protein evidence (Ezkurdia et al 2014), Protein evidence (Kim et al 2014)	Evidence at protein level	Evidence at protein level	Evidence at protein level	Evidence at protein level	HPA000525, CAB019285	Supportive	Supportive	Cytoplasm	Cytoplasm	Expressed in all			skeletal muscle: 124.1
ADSS		ENSG00000035687	Adenylosuccinate synthase	1	244571796-244615436	Enzymes, Plasma proteins, Protein evidence (Ezkurdia et al 2014), Protein evidence (Kim et al 2014)	Evidence at protein level	Evidence at protein level	Evidence at protein level	Evidence at protein level	HPA024400	Supportive	Supportive	Cytoplasm, Plasma membrane	Cytoplasm	Expressed in all			testis: 51.4
AFAP1	AFAP, AFAP-110	ENSG00000196526	Actin filament associated protein 1	4	7760441-7941653	Protein evidence (Ezkurdia et al 2014), Protein evidence (Kim et al 2014)	Evidence at protein level	Evidence at protein level	Evidence at protein level	Evidence at protein level	HPA015642, CAB024712	Supportive	Supportive	Cytoplasm, Cytoskeleton (Actin filaments), Focal Adhesions	Cytoplasm	Mixed			testis: 20.6
AFG3L2	SCA28	ENSG00000141385	AFG3-like AAA ATPase 2	18	12328943-12377313	Disease related genes, Enzymes, Mitochondrial proteins, Plasma proteins, Potential drug targets, Predicted membrane proteins, Protein evidence (Ezkurdia et al 2014), Protein evidence (Kim et al 2014)	Evidence at protein level	Evidence at protein level	Evidence at protein level	Evidence at protein level	HPA004479, HPA004480	Supportive	Supportive	Mitochondria	Mitochondria	Expressed in all			duodenum: 68.4
AFP	FETA, HPAFP	ENSG00000081051	Alpha-fetoprotein	4	74296855-74321891	Cancer-related genes, Plasma proteins, Predicted secreted proteins, Protein evidence (Ezkurdia et al 2014), Protein evidence (Kim et al 2014)	Evidence at protein level	Evidence at protein level	Evidence at protein level	Evidence at protein level	HPA010607, HPA023600, CAB024283, CAB025339	Supportive	Supportive	Cytoplasm	Cytoplasm	Group enriched	37	kidney: 16.7;liver: 13.2	smooth muscle: 0.4
AGK	FLJ10842, MULK	ENSG00000006530	Acylglycerol kinase	7	141250989-141355044	Disease related genes, Enzymes, Mitochondrial proteins, Potential drug targets, Predicted secreted proteins, Protein evidence (Ezkurdia et al 2014), Protein evidence (Kim et al 2014)	Evidence at protein level	Evidence at protein level	Evidence at protein level	Evidence at protein level	HPA020959, HPA053471	Supportive	Supportive	Mitochondria, Vesicles	Mitochondria	Expressed in all			heart muscle: 22.5
AGL		ENSG00000162688	Amylo-alpha-1, 6-glucosidase, 4-alpha-glucanotransferase	1	100315640-100389579	Disease related genes, Enzymes, Plasma proteins, Potential drug targets, Predicted membrane proteins, Protein evidence (Ezkurdia et al 2014), Protein evidence (Kim et al 2014)	Evidence at protein level	Evidence at protein level	Evidence at protein level	Evidence at protein level	HPA028498	Supportive	Supportive	Nucleus but not nucleoli, Cytoplasm	Nucleus	Tissue enriched	5	skeletal muscle: 101.2	liver: 19.9
AGPS	ADAP-S, ADAS, ADHAPS, ADPS, ALDHPSY	ENSG00000018510	Alkylglycerone phosphate synthase	2	178257372-178408564	Disease related genes, Enzymes, Plasma proteins, Potential drug targets, Predicted secreted proteins, Protein evidence (Ezkurdia et al 2014), Protein evidence (Kim et al 2014)	Evidence at protein level	Evidence at protein level	Evidence at protein level	Evidence at protein level	HPA030209, HPA030210, HPA030211	Supportive	Supportive	Vesicles	Vesicles	Expressed in all			colon: 15.7
AGTRAP	ATRAP	ENSG00000177674	Angiotensin II receptor-associated protein	1	11796141-11814859	Predicted membrane proteins, Predicted secreted proteins, Protein evidence (Ezkurdia et al 2014), Protein evidence (Kim et al 2014)	Evidence at protein level	Evidence at protein level	Evidence at protein level	Evidence at protein level	HPA044120	Supportive	Supportive	Vesicles	Vesicles	Expressed in all			bone marrow: 83.0
AHCTF1	ELYS	ENSG00000153207	AT hook containing transcription factor 1	1	247002400-247095280	Protein evidence (Ezkurdia et al 2014), Protein evidence (Kim et al 2014)	Evidence at protein level	Evidence at protein level	Evidence at protein level	Evidence at protein level	HPA031658	Supportive	Supportive	Nucleus, Nuclear membrane	Nucleus	Expressed in all			bone marrow: 39.6
AHDC1	DJ159A19.3, RP1-159A19.1	ENSG00000126705	AT hook, DNA binding motif, containing 1	1	27860546-27930942	Protein evidence (Ezkurdia et al 2014), Protein evidence (Kim et al 2014)	Evidence at protein level	Evidence at protein level	Evidence at protein level	Evidence at protein level	HPA028648, HPA028691	Supportive	Supportive	Nucleus	Nucleus	Expressed in all			spleen: 12.0
AHNAK2	C14orf78	ENSG00000185567	AHNAK nucleoprotein 2	14	105403581-105444694	Cancer-related genes, Protein evidence (Ezkurdia et al 2014), Protein evidence (Kim et al 2014)	Evidence at protein level	Evidence at protein level	Evidence at protein level	Evidence at protein level	HPA000878, HPA002940, HPA004145, HPA020111	Supportive	Supportive	Plasma membrane, Cytoplasm	Plasma membrane	Tissue enriched	6	skin: 242.3	esophagus: 40.5
AHR	bHLHe76	ENSG00000106546	Aryl hydrocarbon receptor	7	17338246-17385776	Cancer-related genes, Protein evidence (Ezkurdia et al 2014), Protein evidence (Kim et al 2014), Transcription factors	Evidence at protein level	Evidence at protein level	Evidence at protein level	Evidence at protein level	CAB005072, HPA029722, HPA029723	Supportive	Supportive	Nucleus but not nucleoli, Cytoplasm	Nucleus	Expressed in all			urinary bladder: 78.7
AHSA1	C14orf3, p38	ENSG00000100591	AHA1, activator of heat shock 90kDa protein ATPase homolog 1 (yeast)	14	77924213-77935817	Plasma proteins, Protein evidence (Ezkurdia et al 2014), Protein evidence (Kim et al 2014)	Evidence at protein level	Evidence at protein level	Evidence at protein level	Evidence at protein level	HPA000903, CAB006244	Supportive	Supportive	Cytoplasm	Cytoplasm	Expressed in all			fallopian tube: 175.4
AIMP1	EMAP-2, EMAPII, p43, SCYE1	ENSG00000164022	Aminoacyl tRNA synthetase complex-interacting multifunctional protein 1	4	107236701-107270383	Disease related genes, Protein evidence (Ezkurdia et al 2014), Protein evidence (Kim et al 2014)	Evidence at protein level	Evidence at protein level	Evidence at protein level	Evidence at protein level	CAB017618, HPA018476	Supportive	Supportive	Cytoplasm	Cytoplasm	Expressed in all			colon: 36.0
AK4	AK3, AK3L1	ENSG00000162433	Adenylate kinase 4	1	65613232-65697828	Enzymes, Mitochondrial proteins, Predicted secreted proteins, Protein evidence (Ezkurdia et al 2014)	Evidence at protein level	Evidence at protein level	Evidence at protein level	Evidence at protein level	HPA042753, HPA049461	Supportive	Supportive	Mitochondria	Mitochondria	Tissue enhanced	0	kidney: 113.1	liver: 41.5
AK5		ENSG00000154027	Adenylate kinase 5	1	77747736-78025651	Enzymes, Protein evidence (Ezkurdia et al 2014), Protein evidence (Kim et al 2014)	Evidence at protein level	Evidence at protein level	Evidence at protein level	Evidence at protein level	HPA019128, HPA057255	Supportive	Supportive	Microtubule organizing center, Cytoplasm	Microtubule organizing center	Tissue enriched	12	cerebral cortex: 159.7	testis: 12.8
AKAP1	AKAP121, AKAP149, AKAP84, D-AKAP1, PPP1R43, PRKA1, S-AKAP84, SAKAP84, TDRD17	ENSG00000121057	A kinase (PRKA) anchor protein 1	17	55162453-55198710	Mitochondrial proteins, Predicted membrane proteins, Protein evidence (Ezkurdia et al 2014), Protein evidence (Kim et al 2014)	Evidence at protein level	Evidence at protein level	Evidence at protein level	Evidence at protein level	HPA008691, CAB019286	Supportive	Supportive	Mitochondria	Mitochondria	Expressed in all			testis: 83.4
AKAP10	D-AKAP2, MGC9414, PRKA10	ENSG00000108599	A kinase (PRKA) anchor protein 10	17	19807615-19881656	Disease related genes, Mitochondrial proteins, Plasma proteins, Predicted secreted proteins, Protein evidence (Ezkurdia et al 2014), Protein evidence (Kim et al 2014)	Evidence at protein level	Evidence at protein level	Evidence at protein level	Evidence at protein level	HPA028901	Supportive	Supportive	Plasma membrane, Cytoplasm	Plasma membrane	Expressed in all			lymph node: 17.3
AKAP12	AKAP250, SSeCKS	ENSG00000131016	A kinase (PRKA) anchor protein 12	6	151561134-151679692	Cancer-related genes, Cytoskeleton related proteins, Plasma proteins, Protein evidence (Ezkurdia et al 2014), Protein evidence (Kim et al 2014)	Evidence at protein level	Evidence at protein level	Evidence at protein level	Evidence at protein level	HPA006344, CAB026379, HPA056230	Supportive	Supportive	Plasma membrane, Cytoplasm	Plasma membrane	Expressed in all			testis: 98.7
AKAP17A	721P, CCDC133, CXYorf3, DXYS155E, MGC39904, SFRS17A, XE7, XE7Y	ENSG00000197976	A kinase (PRKA) anchor protein 17A	X	1710486-1721407	Protein evidence (Ezkurdia et al 2014), Protein evidence (Kim et al 2014)	Evidence at protein level	Evidence at protein level	Evidence at protein level	Evidence at protein level	HPA043247, HPA051020	Supportive	Supportive	Nucleus but not nucleoli, Cytoplasm	Nucleus	Expressed in all			spleen: 49.5
AKAP8	AKAP95, DKFZp586B1222	ENSG00000105127	A kinase (PRKA) anchor protein 8	19	15464196-15490609	Plasma proteins, Protein evidence (Ezkurdia et al 2014), Protein evidence (Kim et al 2014)	Evidence at protein level	Evidence at protein level	Evidence at protein level	Evidence at protein level	HPA004776	Supportive	Supportive	Nucleus but not nucleoli	Nucleus	Expressed in all			bone marrow: 24.3
AKAP8L	HAP95, NAKAP95	ENSG00000011243	A kinase (PRKA) anchor protein 8-like	19	15490859-15529952	Protein evidence (Ezkurdia et al 2014), Protein evidence (Kim et al 2014)	Evidence at protein level	Evidence at protein level	Evidence at protein level	Evidence at protein level	HPA042485, HPA042546	Supportive	Supportive	Nucleus but not nucleoli	Nucleus	Expressed in all			bone marrow: 87.4
AKAP9	AKAP350, AKAP450, CG-NAP, HYPERION, KIAA0803, LQT11, MU-RMS-40.16A, PPP1R45, PRKA9, YOTIAO	ENSG00000127914	A kinase (PRKA) anchor protein 9	7	91570181-91739987	Cancer-related genes, Cytoskeleton related proteins, Disease related genes, Plasma proteins, Predicted membrane proteins, Protein evidence (Ezkurdia et al 2014), Protein evidence (Kim et al 2014)	Evidence at protein level	Evidence at protein level	Evidence at protein level	Evidence at protein level	HPA008548, CAB012909, HPA026109	Supportive	Supportive	Golgi apparatus, Vesicles, Centrosome	Golgi apparatus	Expressed in all			colon: 46.2
AKR1B1	ALDR1, AR	ENSG00000085662	Aldo-keto reductase family 1, member B1 (aldose reductase)	7	134127102-134144036	Cancer-related genes, Enzymes, Plasma proteins, Protein evidence (Ezkurdia et al 2014), Protein evidence (Kim et al 2014)	Evidence at protein level	Evidence at protein level	Evidence at protein level	Evidence at protein level	CAB018773, HPA026425, CAB027391, CAB047353, HPA052751	Supportive	Supportive	Nucleus but not nucleoli, Cytoplasm	Nucleus	Tissue enriched	7	adrenal gland: 1399.7	placenta: 188.5
AKR7A2	AFAR	ENSG00000053371	Aldo-keto reductase family 7, member A2 (aflatoxin aldehyde reductase)	1	19630459-19638640	Enzymes, Plasma proteins, Protein evidence (Ezkurdia et al 2014), Protein evidence (Kim et al 2014)	Evidence at protein level	Evidence at protein level	Evidence at protein level	Evidence at protein level	CAB032587, CAB032841	Supportive	Supportive	Cytoplasm	Cytoplasm	Expressed in all			kidney: 76.4
AKT1	AKT, PKB, PRKBA, RAC	ENSG00000142208	V-akt murine thymoma viral oncogene homolog 1	14	105235686-105262088	Cancer-related genes, Disease related genes, Enzymes, Potential drug targets, Protein evidence (Ezkurdia et al 2014), Protein evidence (Kim et al 2014), RAS pathway related proteins	Evidence at protein level	Evidence at protein level	Evidence at protein level	Evidence at protein level	HPA002891, CAB003765	Supportive	Supportive	Nucleus, Cytoskeleton (Microtubules)	Nucleus	Expressed in all			heart muscle: 75.6
ALAS1	ALAS, ALAS3	ENSG00000023330	Aminolevulinate, delta-, synthase 1	3	52232102-52248343	Enzymes, Mitochondrial proteins, Plasma proteins, Protein evidence (Ezkurdia et al 2014), Protein evidence (Kim et al 2014)	Evidence at protein level	Evidence at protein level	Evidence at protein level	Evidence at protein level	CAB017498, HPA035860	Supportive	Supportive	Mitochondria, Nucleus	Mitochondria	Expressed in all			adrenal gland: 464.5
ALDH18A1	GSAS, P5CS, PYCS	ENSG00000059573	Aldehyde dehydrogenase 18 family, member A1	10	97365696-97416463	Disease related genes, Enzymes, Mitochondrial proteins, Plasma proteins, Potential drug targets, Protein evidence (Ezkurdia et al 2014), Protein evidence (Kim et al 2014)	Evidence at protein level	Evidence at protein level	Evidence at protein level	Evidence at protein level	HPA008333, HPA012604	Supportive	Supportive	Mitochondria	Mitochondria	Expressed in all			salivary gland: 85.9
ALDH3A1	ALDH3	ENSG00000108602	Aldehyde dehydrogenase 3 family, member A1	17	19641297-19652256	Enzymes, Protein evidence (Ezkurdia et al 2014), Protein evidence (Kim et al 2014)	Evidence at protein level	Evidence at protein level	Evidence at protein level	Evidence at protein level	CAB045957, HPA051150, HPA063783	Supportive	Supportive	Plasma membrane, Cytoplasm, Vesicles	Plasma membrane	Tissue enhanced	0	esophagus: 319.7;stomach: 179.4	skin: 57.8
ALDH5A1	SSADH, SSDH	ENSG00000112294	Aldehyde dehydrogenase 5 family, member A1	6	24495080-24537435	Disease related genes, Enzymes, Mitochondrial proteins, Potential drug targets, Protein evidence (Ezkurdia et al 2014), Protein evidence (Kim et al 2014)	Evidence at protein level	Evidence at protein level	Evidence at protein level	Evidence at protein level	HPA029715, HPA029716	Supportive	Supportive	Mitochondria	Mitochondria	Expressed in all			liver: 46.4
ALDH6A1	MMSDH	ENSG00000119711	Aldehyde dehydrogenase 6 family, member A1	14	74523553-74551196	Disease related genes, Enzymes, Mitochondrial proteins, Potential drug targets, Predicted membrane proteins, Protein evidence (Ezkurdia et al 2014), Protein evidence (Kim et al 2014)	Evidence at protein level	Evidence at protein level	Evidence at protein level	Evidence at protein level	HPA029072, HPA029073, HPA029074, HPA029075	Supportive	Supportive	Mitochondria	Mitochondria	Group enriched	5	kidney: 264.1;liver: 148.4	thyroid gland: 39.9
ALG2	CDGIi, FLJ14511, hALPG2, NET38	ENSG00000119523	ALG2, alpha-1,3/1,6-mannosyltransferase	9	101978708-101984238	Disease related genes, Enzymes, Potential drug targets, Predicted membrane proteins, Protein evidence (Ezkurdia et al 2014), Protein evidence (Kim et al 2014)	Evidence at protein level	Evidence at protein level	Evidence at protein level	Evidence at protein level	HPA041512, HPA041601	Supportive	Supportive	Nucleus but not nucleoli, Cytoskeleton (Actin filaments)	Nucleus	Expressed in all			thyroid gland: 48.4
ALKBH2	ABH2, MGC90512	ENSG00000189046	AlkB, alkylation repair homolog 2 (E. coli)	12	109525996-109531436	Enzymes, Protein evidence (Ezkurdia et al 2014), Protein evidence (Kim et al 2014)	Evidence at protein level	Evidence at protein level	Evidence at protein level	Evidence at protein level	CAB011198, HPA045392, HPA051976	Supportive	Supportive	Nucleus	Nucleus	Expressed in all			skin: 20.5
ALOX12	12S-LOX	ENSG00000108839	Arachidonate 12-lipoxygenase	17	6899384-6914055	Disease related genes, Enzymes, Potential drug targets, Protein evidence (Ezkurdia et al 2014), Protein evidence (Kim et al 2014)	Evidence at protein level	Evidence at protein level	Evidence at protein level	Evidence at protein level	HPA010691, CAB019287	Supportive	Supportive	Cytoplasm, Nucleus but not nucleoli	Cytoplasm	Group enriched	7	esophagus: 39.0;skin: 16.0	tonsil: 3.8
ALX1	CART1	ENSG00000180318	ALX homeobox 1	12	85673885-85695562	Disease related genes, Protein evidence (Ezkurdia et al 2014), Transcription factors	Evidence at protein level	Evidence at protein level	Evidence at protein level	Evidence at protein level	HPA001598, HPA018905	Supportive	Supportive	Nucleus but not nucleoli, Golgi apparatus	Nucleus	Tissue enhanced	0	kidney: 2.8	ovary: 1.4
ALYREF	ALY, ALY/REF, BEF, REF, THOC4	ENSG00000183684	Aly/REF export factor	17	79845713-79849462	Plasma proteins, Protein evidence (Ezkurdia et al 2014), Protein evidence (Kim et al 2014)	Evidence at protein level	Evidence at protein level	Evidence at protein level	Evidence at protein level	CAB016281, HPA019799, HPA061282	Supportive	Supportive	Nucleus but not nucleoli	Nucleus	Expressed in all			bone marrow: 96.1
AMPD2		ENSG00000116337	Adenosine monophosphate deaminase 2	1	110158726-110174673	Enzymes, Protein evidence (Ezkurdia et al 2014), Protein evidence (Kim et al 2014)	Evidence at protein level	Evidence at protein level	Evidence at protein level	Evidence at protein level	HPA027137, HPA045760, HPA050590	Supportive	Supportive	Cytoplasm	Cytoplasm	Expressed in all			bone marrow: 208.8
AMPD3		ENSG00000133805	Adenosine monophosphate deaminase 3	11	10329860-10529126	Disease related genes, Enzymes, Plasma proteins, Potential drug targets, Protein evidence (Ezkurdia et al 2014), Protein evidence (Kim et al 2014)	Evidence at protein level	Evidence at protein level	Evidence at protein level	Evidence at protein level	HPA038662, HPA047408	Supportive	Supportive	Nucleus, Nuclear membrane	Nucleus	Expressed in all			bone marrow: 41.2
AMPH		ENSG00000078053	Amphiphysin	7	38423305-38671167	Cancer-related genes, Protein evidence (Ezkurdia et al 2014), Protein evidence (Kim et al 2014)	Evidence at protein level	Evidence at protein level	Evidence at protein level	Evidence at protein level	CAB008559, HPA019828, HPA019829	Supportive	Supportive	Cytoplasm, Plasma membrane	Cytoplasm	Tissue enriched	8	cerebral cortex: 46.8	fallopian tube: 5.7
ANAPC2	APC2, KIAA1406	ENSG00000176248	Anaphase promoting complex subunit 2	9	140069236-140082989	Protein evidence (Ezkurdia et al 2014), Protein evidence (Kim et al 2014)	Evidence at protein level	Evidence at protein level	Evidence at protein level	Evidence at protein level	CAB018692	Supportive	Supportive	Nucleus but not nucleoli	Nucleus	Expressed in all			testis: 34.1
ANKIB1	DKFZP434A0225, KIAA1386	ENSG00000001629	Ankyrin repeat and IBR domain containing 1	7	91875548-92030698	Predicted secreted proteins, Protein evidence (Ezkurdia et al 2014), Protein evidence (Kim et al 2014)	Evidence at protein level	Evidence at protein level	Evidence at protein level	Evidence at protein level	HPA019358, HPA021780	Supportive	Supportive	Cytoplasm, Plasma membrane	Cytoplasm	Expressed in all			testis: 30.3
ANKRD11	LZ16, T13	ENSG00000167522	Ankyrin repeat domain 11	16	89334038-89556969	Disease related genes, Protein evidence (Ezkurdia et al 2014), Protein evidence (Kim et al 2014)	Evidence at protein level	Evidence at protein level	Evidence at protein level	Evidence at protein level	CAB019288, HPA041593, HPA049470	Supportive	Supportive	Nucleus but not nucleoli, Cytoplasm	Nucleus	Expressed in all			urinary bladder: 50.7
ANKRD13A	ANKRD13, NY-REN-25	ENSG00000076513	Ankyrin repeat domain 13A	12	110436991-110477568	Protein evidence (Ezkurdia et al 2014), Protein evidence (Kim et al 2014)	Evidence at protein level	Evidence at protein level	Evidence at protein level	Evidence at protein level	HPA039488, HPA043218	Supportive	Supportive	Plasma membrane	Plasma membrane	Expressed in all			tonsil: 81.7
ANKRD2	ARPP	ENSG00000165887	Ankyrin repeat domain 2 (stretch responsive muscle)	10	99332198-99343641	Protein evidence (Ezkurdia et al 2014), Protein evidence (Kim et al 2014)	Evidence at protein level	Evidence at protein level	Evidence at protein level	Evidence at protein level	HPA040842, HPA040884	Supportive	Supportive	Vesicles	Vesicles	Group enriched	13	heart muscle: 35.9;skeletal muscle: 108.5	kidney: 5.5
ANLN	ANILLIN, scra, Scraps	ENSG00000011426	Anillin, actin binding protein	7	36429415-36493400	Protein evidence (Ezkurdia et al 2014), Protein evidence (Kim et al 2014)	Evidence at protein level	Evidence at protein level	Evidence at protein level	Evidence at protein level	HPA005680, CAB033902, HPA050556, CAB062547, CAB068175	Supportive	Supportive	Nucleus but not nucleoli	Nucleus	Tissue enhanced	0	cerebral cortex: 56.6	bone marrow: 24.1
ANO1	DOG1, FLJ10261, ORAOV2, TAOS2, TMEM16A	ENSG00000131620	Anoctamin 1, calcium activated chloride channel	11	69924408-70035634	FDA approved drug targets, Plasma proteins, Predicted membrane proteins, Protein evidence (Ezkurdia et al 2014), Protein evidence (Kim et al 2014), Transporters	Evidence at protein level	Evidence at protein level	Evidence at protein level	Evidence at protein level	HPA032148	Supportive	Supportive	Nucleus but not nucleoli, Plasma membrane	Nucleus	Tissue enhanced	0	salivary gland: 114.5	skin: 71.3
ANXA1	ANX1, LPC1	ENSG00000135046	Annexin A1	9	75766673-75785309	Cancer-related genes, FDA approved drug targets, Plasma proteins, Protein evidence (Ezkurdia et al 2014), Protein evidence (Kim et al 2014), Transporters	Evidence at protein level	Evidence at protein level	Evidence at protein level	Evidence at protein level	HPA011271, HPA011272, CAB013023, CAB035987, CAB058693	Supportive	Supportive	Plasma membrane, Cytoplasm	Plasma membrane	Expressed in all			esophagus: 3961.4
ANXA11	ANX11	ENSG00000122359	Annexin A11	10	81910645-81965328	Cancer-related genes, Plasma proteins, Protein evidence (Ezkurdia et al 2014), Protein evidence (Kim et al 2014)	Evidence at protein level	Evidence at protein level	Evidence at protein level	Evidence at protein level	CAB004851, HPA027545	Supportive	Supportive	Nucleus but not nucleoli, Cytoplasm	Nucleus	Expressed in all			esophagus: 137.7
ANXA13	ANX13	ENSG00000104537	Annexin A13	8	124693034-124749647	Plasma proteins, Protein evidence (Ezkurdia et al 2014), Protein evidence (Kim et al 2014)	Evidence at protein level	Evidence at protein level	Evidence at protein level	Evidence at protein level	HPA018535, HPA019569, HPA019650, CAB025135	Supportive	Supportive	Plasma membrane	Plasma membrane	Tissue enhanced	0	duodenum: 233.8;gallbladder: 145.7;small intestine: 175.3	fallopian tube: 61.0
ANXA3	ANX3	ENSG00000138772	Annexin A3	4	79472673-79531597	Plasma proteins, Protein evidence (Ezkurdia et al 2014), Protein evidence (Kim et al 2014)	Evidence at protein level	Evidence at protein level	Evidence at protein level	Evidence at protein level	HPA013398, HPA013431	Supportive	Supportive	Cytoplasm	Cytoplasm	Expressed in all			bone marrow: 173.2
ANXA5	ANX5, ENX2	ENSG00000164111	Annexin A5	4	122589110-122618268	Disease related genes, Plasma proteins, Protein evidence (Ezkurdia et al 2014), Protein evidence (Kim et al 2014)	Evidence at protein level	Evidence at protein level	Evidence at protein level	Evidence at protein level	CAB003677, HPA035330	Supportive	Supportive	Nuclear membrane	Nuclear membrane	Expressed in all			placenta: 390.0
AOX1	AO, AOH1	ENSG00000138356	Aldehyde oxidase 1	2	201450591-201541787	Enzymes, Plasma proteins, Protein evidence (Ezkurdia et al 2014), Protein evidence (Kim et al 2014)	Evidence at protein level	Evidence at protein level	Evidence at protein level	Evidence at protein level	HPA040199, HPA040215	Supportive	Supportive	Cytoplasm	Cytoplasm	Tissue enhanced	0	adrenal gland: 278.9;liver: 414.6	kidney: 77.5
AP1G1	ADTG, CLAPG1	ENSG00000166747	Adaptor-related protein complex 1, gamma 1 subunit	16	71762913-71843104	Protein evidence (Ezkurdia et al 2014), Protein evidence (Kim et al 2014)	Evidence at protein level	Evidence at protein level	Evidence at protein level	Evidence at protein level	CAB009049, HPA041224	Supportive	Supportive	Vesicles, Cytoplasm	Vesicles	Expressed in all			bone marrow: 72.2
AP2A1	ADTAA, CLAPA1	ENSG00000196961	Adaptor-related protein complex 2, alpha 1 subunit	19	50270225-50310370	Protein evidence (Ezkurdia et al 2014), Protein evidence (Kim et al 2014)	Evidence at protein level	Evidence at protein level	Evidence at protein level	Evidence at protein level	CAB004306	Supportive	Supportive	Vesicles	Vesicles	Expressed in all			testis: 76.6
AP2A2	ADTAB, CLAPA2, DKFZP564D1864, HIP9, HYPJ, KIAA0899	ENSG00000183020	Adaptor-related protein complex 2, alpha 2 subunit	11	924894-1012239	Plasma proteins, Protein evidence (Ezkurdia et al 2014), Protein evidence (Kim et al 2014)	Evidence at protein level	Evidence at protein level	Evidence at protein level	Evidence at protein level	CAB017514, HPA043040	Supportive	Supportive	Vesicles, Nucleus but not nucleoli	Vesicles	Expressed in all			spleen: 79.7
AP2B1	ADTB2, CLAPB1	ENSG00000006125	Adaptor-related protein complex 2, beta 1 subunit	17	33905065-34053436	Cancer-related genes, Protein evidence (Ezkurdia et al 2014), Protein evidence (Kim et al 2014)	Evidence at protein level	Evidence at protein level	Evidence at protein level	Evidence at protein level	CAB017631, HPA056733	Supportive	Supportive	Vesicles	Vesicles	Expressed in all			testis: 107.2
AP5Z1	KIAA0415, SPG48, zeta	ENSG00000242802	Adaptor-related protein complex 5, zeta 1 subunit	7	4815253-4833943	Disease related genes, Protein evidence (Ezkurdia et al 2014), Protein evidence (Kim et al 2014)	Evidence at protein level	Evidence at protein level	Evidence at protein level	Evidence at protein level	HPA035693	Supportive	Supportive	Nucleus but not nucleoli	Nucleus	Expressed in all			spleen: 19.1
APEH	D3F15S2, D3S48E, DNF15S2	ENSG00000164062	Acylaminoacyl-peptide hydrolase	3	49711435-49721396	Enzymes, Plasma proteins, Protein evidence (Ezkurdia et al 2014), Protein evidence (Kim et al 2014)	Evidence at protein level	Evidence at protein level	Evidence at protein level	Evidence at protein level	HPA029700, HPA029701, HPA029702, HPA029703	Supportive	Supportive	Cytoplasm	Cytoplasm	Expressed in all			kidney: 104.0
APEX1	APE, APE-1, APEN, APEX, APX, HAP1, REF-1, REF1	ENSG00000100823	APEX nuclease (multifunctional DNA repair enzyme) 1	14	20923350-20925927	Cancer-related genes, Enzymes, FDA approved drug targets, Plasma proteins, Protein evidence (Ezkurdia et al 2014), Protein evidence (Kim et al 2014)	Evidence at protein level	Evidence at protein level	Evidence at protein level	Evidence at protein level	HPA000956, HPA002564, CAB004294, CAB047307	Supportive	Supportive	Nucleus	Nucleus	Expressed in all			ovary: 137.6
API5	AAC-11, AAC11, API5L1	ENSG00000166181	Apoptosis inhibitor 5	11	43333513-43366079	Protein evidence (Ezkurdia et al 2014), Protein evidence (Kim et al 2014)	Evidence at protein level	Evidence at protein level	Evidence at protein level	Evidence at protein level	HPA026598, HPA048801	Supportive	Supportive	Nucleus but not nucleoli	Nucleus	Expressed in all			tonsil: 44.6
APOA1BP	AIBP, MGC119143, MGC119144, MGC119145, YJEFN1	ENSG00000163382	Apolipoprotein A-I binding protein	1	156561554-156564091	Enzymes, Predicted secreted proteins, Protein evidence (Ezkurdia et al 2014), Protein evidence (Kim et al 2014)	Evidence at protein level	Evidence at protein level	Evidence at protein level	Evidence at protein level	HPA043766, HPA048164	Supportive	Supportive	Nucleus but not nucleoli, Cytoplasm	Nucleus	Expressed in all			heart muscle: 71.4
APOA4		ENSG00000110244	Apolipoprotein A-IV	11	116691419-116694022	Candidate cardiovascular disease genes, Plasma proteins, Predicted secreted proteins, Protein evidence (Ezkurdia et al 2014), Protein evidence (Kim et al 2014)	Evidence at protein level	Evidence at protein level	Evidence at protein level	Evidence at protein level	HPA001352, HPA002549, CAB068250, CAB068251, CAB068252	Supportive	Supportive	Cytoplasm, Centrosome	Cytoplasm	Group enriched	43	duodenum: 1290.1;small intestine: 1635.7	liver: 33.7
APOB		ENSG00000084674	Apolipoprotein B	2	21224301-21266945	Candidate cardiovascular disease genes, Disease related genes, Plasma proteins, Predicted secreted proteins, Protein evidence (Ezkurdia et al 2014), Protein evidence (Kim et al 2014)	Evidence at protein level	Evidence at protein level	Evidence at protein level	Evidence at protein level	CAB016070, HPA049793	Supportive	Supportive	Cytoplasm, Golgi apparatus, Plasma membrane, Cytoskeleton (Actin filaments)	Cytoplasm	Group enriched	137	duodenum: 160.3;liver: 554.9;small intestine: 262.3	adipose tissue: 2.4
APP	AD1	ENSG00000142192	Amyloid beta (A4) precursor protein	21	27252861-27543446	Disease related genes, Plasma proteins, Potential drug targets, Predicted membrane proteins, Protein evidence (Ezkurdia et al 2014), Protein evidence (Kim et al 2014), Transporters	Evidence at protein level	Evidence at protein level	Evidence at protein level	Evidence at protein level	CAB000157, HPA001462	Supportive	Supportive	Golgi apparatus, Vesicles	Golgi apparatus	Expressed in all			cerebral cortex: 518.0
APTX	AOA, AOA1, AXA1, EAOH, EOAHA, FLJ20157	ENSG00000137074	Aprataxin	9	32972604-33025166	Disease related genes, Protein evidence (Ezkurdia et al 2014), Protein evidence (Kim et al 2014)	Evidence at protein level	Evidence at protein level	Evidence at protein level	Evidence at protein level	HPA064930	Supportive	Supportive	Nucleus, Nucleoli	Nucleus	Expressed in all			testis: 24.5
AQP4	MIWC	ENSG00000171885	Aquaporin 4	18	24432002-24445782	Predicted membrane proteins, Protein evidence (Ezkurdia et al 2014), Protein evidence (Kim et al 2014), Transporters	Evidence at protein level	Evidence at protein level	Evidence at protein level	Evidence at protein level	CAB005079, HPA014784, CAB058689	Supportive	Supportive	Plasma membrane, Cell Junctions	Plasma membrane	Group enriched	9	cerebral cortex: 335.5;lung: 114.2	skeletal muscle: 24.9
ARCN1	COPD	ENSG00000095139	Archain 1	11	118443105-118473748	Plasma proteins, Predicted secreted proteins, Protein evidence (Ezkurdia et al 2014), Protein evidence (Kim et al 2014)	Evidence at protein level	Evidence at protein level	Evidence at protein level	Evidence at protein level	HPA037573, HPA044874	Supportive	Supportive	Golgi apparatus, Vesicles	Golgi apparatus	Expressed in all			thyroid gland: 72.3
ARFGAP2	FLJ14576, IRZ, Zfp289, ZNF289	ENSG00000149182	ADP-ribosylation factor GTPase activating protein 2	11	47185848-47198676	Protein evidence (Ezkurdia et al 2014), Protein evidence (Kim et al 2014)	Evidence at protein level	Evidence at protein level	Evidence at protein level	Evidence at protein level	HPA016649, HPA018152	Supportive	Supportive	Golgi apparatus, Nucleoli, Plasma membrane, Cytoplasm	Golgi apparatus	Expressed in all			skin: 81.4
ARFGEF1	ARFGEP1, BIG1, DKFZP434L057, p200	ENSG00000066777	ADP-ribosylation factor guanine nucleotide-exchange factor 1 (brefeldin A-inhibited)	8	68085747-68255912	Protein evidence (Ezkurdia et al 2014), Protein evidence (Kim et al 2014)	Evidence at protein level	Evidence at protein level	Evidence at protein level	Evidence at protein level	HPA023399, HPA023822	Supportive	Supportive	Golgi apparatus, Nucleus but not nucleoli, Cytoplasm	Golgi apparatus	Expressed in all			testis: 31.6
ARFIP1	HSU52521	ENSG00000164144	ADP-ribosylation factor interacting protein 1	4	153701089-153839615	Protein evidence (Ezkurdia et al 2014), Protein evidence (Kim et al 2014)	Evidence at protein level	Evidence at protein level	Evidence at protein level	Evidence at protein level	CAB005080, HPA037375, HPA063759	Supportive	Supportive	Golgi apparatus, Vesicles, Nucleus	Golgi apparatus	Expressed in all			colon: 33.3
ARFRP1	ARL18, ARP, Arp1	ENSG00000101246	ADP-ribosylation factor related protein 1	20	62329996-62339377	Protein evidence (Ezkurdia et al 2014), Protein evidence (Kim et al 2014)	Evidence at protein level	Evidence at protein level	Evidence at protein level	Evidence at protein level	HPA047028, HPA050634	Supportive	Supportive	Golgi apparatus	Golgi apparatus	Expressed in all			spleen: 26.6
ARG2		ENSG00000081181	Arginase 2	14	68086515-68118437	Cancer-related genes, Enzymes, Mitochondrial proteins, Protein evidence (Ezkurdia et al 2014), Protein evidence (Kim et al 2014)	Evidence at protein level	Evidence at protein level	Evidence at protein level	Evidence at protein level	HPA000663, CAB009435	Supportive	Supportive	Mitochondria, Nucleus but not nucleoli	Mitochondria	Group enriched	5	kidney: 50.2;prostate: 91.7;thyroid gland: 114.0	small intestine: 16.1
ARHGAP28	FLJ10312, KIAA1314	ENSG00000088756	Rho GTPase activating protein 28	18	6729717-6915715	Protein evidence (Ezkurdia et al 2014), Protein evidence (Kim et al 2014)	Evidence at protein level	Evidence at protein level	Evidence at protein level	Evidence at protein level	HPA030413, HPA030414, HPA030415	Supportive	Supportive	Nucleus but not nucleoli, Cell Junctions	Nucleus	Tissue enhanced	0	testis: 65.8	placenta: 21.2
ARHGAP4	C1, KIAA0131, p115, RhoGAP4, SrGAP4	ENSG00000089820	Rho GTPase activating protein 4	X	153172821-153200452	Protein evidence (Ezkurdia et al 2014), Protein evidence (Kim et al 2014)	Evidence at protein level	Evidence at protein level	Evidence at protein level	Evidence at protein level	HPA001012, HPA001083	Supportive	Supportive	Nucleus but not nucleoli, Cytoplasm, Focal Adhesions	Nucleus	Expressed in all			spleen: 103.2
ARHGDIB	GDIA2, GDID4, Ly-GDI, RAP1GN1, RhoGDI2	ENSG00000111348	Rho GDP dissociation inhibitor (GDI) beta	12	15094951-15114662	Cytoskeleton related proteins, Plasma proteins, Protein evidence (Ezkurdia et al 2014), Protein evidence (Kim et al 2014)	Evidence at protein level	Evidence at protein level	Evidence at protein level	Evidence at protein level	CAB018584, HPA051235	Supportive	Supportive	Cytoplasm	Cytoplasm	Expressed in all			tonsil: 824.1
ARHGEF1	LBCL2, P115-RHOGEF, SUB1.5	ENSG00000076928	Rho guanine nucleotide exchange factor (GEF) 1	19	42387228-42434302	Plasma proteins, Protein evidence (Ezkurdia et al 2014), Protein evidence (Kim et al 2014)	Evidence at protein level	Evidence at protein level	Evidence at protein level	Evidence at protein level	CAB009502, HPA012924, HPA060784	Supportive	Supportive	Plasma membrane, Cytoplasm	Plasma membrane	Expressed in all			lymph node: 192.8
ARID1A	B120, BAF250, BAF250a, C10rf4, C1orf4, P270, SMARCF1	ENSG00000117713	AT rich interactive domain 1A (SWI-like)	1	27022524-27108595	Cancer-related genes, Disease related genes, Protein evidence (Ezkurdia et al 2014), Protein evidence (Kim et al 2014), Transcription factors	Evidence at protein level	Evidence at protein level	Evidence at protein level	Evidence at protein level	HPA005456, CAB016334	Supportive	Supportive	Nucleus but not nucleoli	Nucleus	Expressed in all			lymph node: 29.7
ARID3B	BDP, DRIL2	ENSG00000179361	AT rich interactive domain 3B (BRIGHT-like)	15	74833518-74890472	Protein evidence (Ezkurdia et al 2014), Protein evidence (Kim et al 2014), Transcription factors	Evidence at protein level	Evidence at protein level	Evidence at protein level	Evidence at protein level	HPA050320	Supportive	Supportive	Nucleus but not nucleoli	Nucleus	Mixed			testis: 17.7
ARL6IP5	DERP11, GTRAP3-18, HSPC127, JWA, PRAF3	ENSG00000144746	ADP-ribosylation-like factor 6 interacting protein 5	3	69134095-69155217	Predicted membrane proteins, Protein evidence (Ezkurdia et al 2014), Protein evidence (Kim et al 2014)	Evidence at protein level	Evidence at protein level	Evidence at protein level	Evidence at protein level	HPA015540, CAB019321	Supportive	Supportive	Endoplasmic reticulum	Endoplasmic reticulum	Expressed in all			heart muscle: 167.0
ARMC10	MGC3195, SVH	ENSG00000170632	Armadillo repeat containing 10	7	102715328-102740205	Predicted membrane proteins, Protein evidence (Ezkurdia et al 2014), Protein evidence (Kim et al 2014)	Evidence at protein level	Evidence at protein level	Evidence at protein level	Evidence at protein level	HPA011036, HPA011057	Supportive	Supportive	Mitochondria	Mitochondria	Expressed in all			thyroid gland: 21.8
ARNT	bHLHe2, HIF-1beta	ENSG00000143437	Aryl hydrocarbon receptor nuclear translocator	1	150782181-150849244	Cancer-related genes, Protein evidence (Ezkurdia et al 2014), Protein evidence (Kim et al 2014), Transcription factors	Evidence at protein level	Evidence at protein level	Evidence at protein level	Evidence at protein level	HPA001759, CAB004318	Supportive	Supportive	Nucleus	Nucleus	Expressed in all			ovary: 35.8
ARNTL	bHLHe5, BMAL1, JAP3, MOP3, PASD3	ENSG00000133794	Aryl hydrocarbon receptor nuclear translocator-like	11	13298199-13408813	Predicted secreted proteins, Protein evidence (Ezkurdia et al 2014), Transcription factors	Evidence at protein level	Evidence at protein level	Evidence at protein level	Evidence at protein level	CAB045962, HPA050938, HPA054172	Supportive	Supportive	Nucleus, Vesicles	Nucleus	Expressed in all			adrenal gland: 24.0
ASB9	DKFZP564L0862, FLJ20636, MGC4954	ENSG00000102048	Ankyrin repeat and SOCS box containing 9	X	15253410-15288589	Protein evidence (Ezkurdia et al 2014), Protein evidence (Kim et al 2014)	Evidence at protein level	Evidence at protein level	Evidence at protein level	Evidence at protein level	HPA003014, HPA003060, CAB004997	Supportive	Supportive	Nucleus but not nucleoli, Cytoplasm	Nucleus	Tissue enhanced	0	testis: 32.0	kidney: 15.4
ASCC3	ASC1p200, dJ121G13.4, dJ467N11.1, HELIC1, RNAH	ENSG00000112249	Activating signal cointegrator 1 complex subunit 3	6	100956070-101329248	Enzymes, Protein evidence (Ezkurdia et al 2014), Protein evidence (Kim et al 2014)	Evidence at protein level	Evidence at protein level	Evidence at protein level	Evidence at protein level	HPA031608, HPA031609, HPA031610	Supportive	Supportive	Cytoplasm, Golgi apparatus	Cytoplasm	Expressed in all			urinary bladder: 13.1
ASH1L	ASH1, ASH1L1, huASH1, KMT2H	ENSG00000116539	Ash1 (absent, small, or homeotic)-like (Drosophila)	1	155305059-155532598	Enzymes, Protein evidence (Ezkurdia et al 2014), Protein evidence (Kim et al 2014)	Evidence at protein level	Evidence at protein level	Evidence at protein level	Evidence at protein level	HPA004806	Supportive	Supportive	Nucleus but not nucleoli, Golgi apparatus	Nucleus	Expressed in all			ovary: 22.6
ASMTL		ENSG00000169093	Acetylserotonin O-methyltransferase-like	X	1522032-1572655	Protein evidence (Ezkurdia et al 2014), Protein evidence (Kim et al 2014)	Evidence at protein level	Evidence at protein level	Evidence at protein level	Evidence at protein level	HPA003630, HPA021865	Supportive	Supportive	Cytoplasm	Cytoplasm	Expressed in all			ovary: 22.6
ASNA1	ARSA-I, GET3, TRC40	ENSG00000198356	ArsA arsenite transporter, ATP-binding, homolog 1 (bacterial)	19	12847953-12859137	Protein evidence (Ezkurdia et al 2014), Protein evidence (Kim et al 2014), Transporters	Evidence at protein level	Evidence at protein level	Evidence at protein level	Evidence at protein level	HPA045951, HPA048087	Supportive	Supportive	Nucleoli, Nucleus	Nucleoli	Expressed in all			kidney: 63.8
ASPH	BAH, CASQ2BP1, HAAH, JCTN	ENSG00000198363	Aspartate beta-hydroxylase	8	62413116-62627155	Cancer-related genes, Enzymes, Plasma proteins, Predicted membrane proteins, Protein evidence (Ezkurdia et al 2014), Protein evidence (Kim et al 2014)	Evidence at protein level	Evidence at protein level	Evidence at protein level	Evidence at protein level	HPA055161, HPA059303	Supportive	Supportive	Endoplasmic reticulum	Endoplasmic reticulum	Expressed in all			adipose tissue: 285.9
ASS1	ASS, CTLN1	ENSG00000130707	Argininosuccinate synthase 1	9	133320316-133376661	Disease related genes, Enzymes, Plasma proteins, Potential drug targets, Protein evidence (Ezkurdia et al 2014), Protein evidence (Kim et al 2014)	Evidence at protein level	Evidence at protein level	Evidence at protein level	Evidence at protein level	HPA020896, HPA020934	Supportive	Supportive	Nucleus but not nucleoli, Cytoplasm	Nucleus	Tissue enhanced	0	kidney: 788.4;liver: 791.2	fallopian tube: 163.4
ATAD2	DKFZp667N1320, MGC29843, MGC5254, PRO2000	ENSG00000156802	ATPase family, AAA domain containing 2	8	124332090-124428590	Enzymes, Protein evidence (Ezkurdia et al 2014), Protein evidence (Kim et al 2014)	Evidence at protein level	Evidence at protein level	Evidence at protein level	Evidence at protein level	HPA019860, HPA029424, CAB056158	Supportive	Supportive	Nucleus but not nucleoli	Nucleus	Mixed			testis: 26.2
ATF1	TREB36	ENSG00000123268	Activating transcription factor 1	12	51157493-51214905	Cancer-related genes, Disease related genes, Protein evidence (Ezkurdia et al 2014), Protein evidence (Kim et al 2014), Transcription factors	Evidence at protein level	Evidence at protein level	Evidence at protein level	Evidence at protein level	CAB016222, HPA055069, HPA055406	Supportive	Supportive	Nucleus but not nucleoli	Nucleus	Expressed in all			thyroid gland: 26.4
ATF2	CRE-BP1, CREB2, HB16, TREB7	ENSG00000115966	Activating transcription factor 2	2	175936978-176033110	Enzymes, Protein evidence (Ezkurdia et al 2014), Protein evidence (Kim et al 2014), Transcription factors	Evidence at protein level	Evidence at protein level	Evidence at protein level	Evidence at protein level	CAB003769, HPA022134	Supportive	Supportive	Nucleus but not nucleoli	Nucleus	Expressed in all			thyroid gland: 36.8
ATF7IP	FLJ10688, p621	ENSG00000171681	Activating transcription factor 7 interacting protein	12	14518610-14651697	Protein evidence (Ezkurdia et al 2014), Protein evidence (Kim et al 2014)	Evidence at protein level	Evidence at protein level	Evidence at protein level	Evidence at protein level	HPA016578, HPA023505	Supportive	Supportive	Nucleus but not nucleoli	Nucleus	Expressed in all			testis: 33.6
ATG3	APG3L, DKFZp564M1178, FLJ22125, MGC15201, PC3-96	ENSG00000144848	Autophagy related 3	3	112251356-112280893	Protein evidence (Ezkurdia et al 2014), Protein evidence (Kim et al 2014)	Evidence at protein level	Evidence at protein level	Evidence at protein level	Evidence at protein level	CAB037260, HPA040471	Supportive	Supportive	Plasma membrane, Cytoplasm	Plasma membrane	Expressed in all			testis: 74.1
ATG7	APG7L, DKFZp434N0735, GSA7	ENSG00000197548	Autophagy related 7	3	11313995-11599139	Protein evidence (Ezkurdia et al 2014), Protein evidence (Kim et al 2014)	Evidence at protein level	Evidence at protein level	Evidence at protein level	Evidence at protein level	HPA007639, CAB018771	Supportive	Supportive	Cytoplasm, Nucleus but not nucleoli	Cytoplasm	Expressed in all			tonsil: 35.6
ATIC	AICARFT, IMPCHASE, PURH	ENSG00000138363	5-aminoimidazole-4-carboxamide ribonucleotide formyltransferase/IMP cyclohydrolase	2	216176540-216214487	Cancer-related genes, Disease related genes, Enzymes, FDA approved drug targets, Plasma proteins, Protein evidence (Ezkurdia et al 2014), Protein evidence (Kim et al 2014)	Evidence at protein level	Evidence at protein level	Evidence at protein level	Evidence at protein level	CAB013462, HPA021012	Supportive	Supportive	Cytoplasm, Plasma membrane	Cytoplasm	Expressed in all			tonsil: 70.0
ATP2B1	PMCA1	ENSG00000070961	ATPase, Ca++ transporting, plasma membrane 1	12	89981828-90103077	Enzymes, Plasma proteins, Predicted membrane proteins, Protein evidence (Ezkurdia et al 2014), Protein evidence (Kim et al 2014)	Evidence at protein level	Evidence at protein level	Evidence at protein level	Evidence at protein level	CAB005605, HPA011166, HPA012945	Supportive	Supportive	Plasma membrane, Nucleus, Nucleoli, Cytoplasm	Plasma membrane	Expressed in all			cerebral cortex: 68.1
ATP2B3	PMCA3	ENSG00000067842	ATPase, Ca++ transporting, plasma membrane 3	X	152783134-152848397	Cancer-related genes, Disease related genes, Enzymes, Plasma proteins, Potential drug targets, Predicted membrane proteins, Protein evidence (Ezkurdia et al 2014), Protein evidence (Kim et al 2014)	Evidence at protein level	Evidence at protein level	Evidence at protein level	Evidence at protein level	HPA001583	Supportive	Supportive	Plasma membrane, Golgi apparatus	Plasma membrane	Group enriched	5	adrenal gland: 8.9;cerebral cortex: 10.4	fallopian tube: 1.8
ATP2B4	ATP2B2, MXRA1, PMCA4	ENSG00000058668	ATPase, Ca++ transporting, plasma membrane 4	1	203595689-203713209	Enzymes, Predicted membrane proteins, Protein evidence (Ezkurdia et al 2014), Protein evidence (Kim et al 2014), Transporters	Evidence at protein level	Evidence at protein level	Evidence at protein level	Evidence at protein level	CAB016118, HPA040431	Supportive	Supportive	Plasma membrane	Plasma membrane	Expressed in all			smooth muscle: 171.3
ATP5A1	ATP5A, ATP5AL2, ATPM, hATP1, OMR, ORM	ENSG00000152234	ATP synthase, H+ transporting, mitochondrial F1 complex, alpha subunit 1, cardiac muscle	18	43664110-43684300	Disease related genes, Mitochondrial proteins, Plasma proteins, Predicted secreted proteins, Protein evidence (Ezkurdia et al 2014), Protein evidence (Kim et al 2014)	Evidence at protein level	Evidence at protein level	Evidence at protein level	Evidence at protein level	CAB013067, HPA040622, HPA044202	Supportive	Supportive	Mitochondria	Mitochondria	Expressed in all			heart muscle: 851.3
ATP5B	ATPSB	ENSG00000110955	ATP synthase, H+ transporting, mitochondrial F1 complex, beta polypeptide	12	57031959-57039798	Cancer-related genes, Enzymes, Mitochondrial proteins, Plasma proteins, Protein evidence (Ezkurdia et al 2014), Protein evidence (Kim et al 2014)	Evidence at protein level	Evidence at protein level	Evidence at protein level	Evidence at protein level	HPA001520, HPA001528, CAB017527	Supportive	Supportive	Mitochondria	Mitochondria	Expressed in all			heart muscle: 1211.9
ATP5H	ATP5JD, ATPQ	ENSG00000167863	ATP synthase, H+ transporting, mitochondrial Fo complex, subunit d	17	73034958-73043080	Mitochondrial proteins, Protein evidence (Ezkurdia et al 2014), Protein evidence (Kim et al 2014)	Evidence at protein level	Evidence at protein level	Evidence at protein level	Evidence at protein level	HPA042777, HPA048459	Supportive	Supportive	Mitochondria, Nucleus but not nucleoli	Mitochondria	Expressed in all			heart muscle: 543.7
ATP5I		ENSG00000169020	ATP synthase, H+ transporting, mitochondrial Fo complex, subunit E	4	666225-668127	Mitochondrial proteins, Protein evidence (Ezkurdia et al 2014), Protein evidence (Kim et al 2014)	Evidence at protein level	Evidence at protein level	Evidence at protein level	Evidence at protein level	HPA035010	Supportive	Supportive	Mitochondria	Mitochondria	Expressed in all			skeletal muscle: 565.0
ATP5J	ATP5, ATP5A, ATPM, CF6	ENSG00000154723	ATP synthase, H+ transporting, mitochondrial Fo complex, subunit F6	21	27088815-27107984	Mitochondrial proteins, Plasma proteins, Protein evidence (Ezkurdia et al 2014), Protein evidence (Kim et al 2014)	Evidence at protein level	Evidence at protein level	Evidence at protein level	Evidence at protein level	HPA031069	Supportive	Supportive	Mitochondria	Mitochondria	Expressed in all			heart muscle: 546.2
ATP5O	ATPO, OSCP	ENSG00000241837	ATP synthase, H+ transporting, mitochondrial F1 complex, O subunit	21	35275757-35288284	Mitochondrial proteins, Plasma proteins, Protein evidence (Ezkurdia et al 2014), Protein evidence (Kim et al 2014)	Evidence at protein level	Evidence at protein level	Evidence at protein level	Evidence at protein level	CAB016209, HPA041394	Supportive	Supportive	Mitochondria	Mitochondria	Expressed in all			heart muscle: 553.5
ATP6V1A	ATP6A1, ATP6V1A1, VA68, Vma1, VPP2	ENSG00000114573	ATPase, H+ transporting, lysosomal 70kDa, V1 subunit A	3	113465866-113530903	Enzymes, Plasma proteins, Protein evidence (Ezkurdia et al 2014), Protein evidence (Kim et al 2014), Transporters	Evidence at protein level	Evidence at protein level	Evidence at protein level	Evidence at protein level	CAB006910, HPA035083, HPA035084	Supportive	Supportive	Nucleus, Vesicles, Cytoplasm	Nucleus	Expressed in all			cerebral cortex: 85.9
ATP6V1C1	ATP6C, ATP6D, VATC, Vma5	ENSG00000155097	ATPase, H+ transporting, lysosomal 42kDa, V1 subunit C1	8	104033291-104085279	Protein evidence (Ezkurdia et al 2014), Protein evidence (Kim et al 2014), Transporters	Evidence at protein level	Evidence at protein level	Evidence at protein level	Evidence at protein level	HPA023943, HPA057297	Supportive	Supportive	Nucleus but not nucleoli, Cytoplasm	Nucleus	Expressed in all			cerebral cortex: 73.1
ATP7A	MNK	ENSG00000165240	ATPase, Cu++ transporting, alpha polypeptide	X	77166194-77305892	Disease related genes, Enzymes, Plasma proteins, Potential drug targets, Predicted membrane proteins, Protein evidence (Ezkurdia et al 2014), Protein evidence (Kim et al 2014), Transporters	Evidence at protein level	Evidence at protein level	Evidence at protein level	Evidence at protein level	HPA012887, HPA048107	Supportive	Supportive	Golgi apparatus, Vesicles	Golgi apparatus	Mixed			skin: 11.1
ATPAF2	ATP12, Atp12p, LP3663, MGC29736	ENSG00000171953	ATP synthase mitochondrial F1 complex assembly factor 2	17	17880723-17942523	Disease related genes, Mitochondrial proteins, Protein evidence (Ezkurdia et al 2014), Protein evidence (Kim et al 2014)	Evidence at protein level	Evidence at protein level	Evidence at protein level	Evidence at protein level	HPA023329, HPA059422	Supportive	Supportive	Cytoplasm	Cytoplasm	Expressed in all			testis: 22.4
ATPIF1	ATPI, ATPIP, IP, MGC1167, MGC8898	ENSG00000130770	ATPase inhibitory factor 1	1	28562620-28573417	Mitochondrial proteins, Protein evidence (Ezkurdia et al 2014), Protein evidence (Kim et al 2014)	Evidence at protein level	Evidence at protein level	Evidence at protein level	Evidence at protein level	HPA027999	Supportive	Supportive	Mitochondria	Mitochondria	Expressed in all			heart muscle: 430.0
ATRIP	FLJ12343, MGC20625, MGC21482, MGC26740	ENSG00000164053	ATR interacting protein	3	48488114-48507115	Protein evidence (Ezkurdia et al 2014), Protein evidence (Kim et al 2014)	Evidence at protein level	Evidence at protein level	Evidence at protein level	Evidence at protein level	CAB033109, HPA047590	Supportive	Supportive	Nucleus	Nucleus	Expressed in all			testis: 21.9
ATRX	JMS, RAD54, XH2, XNP	ENSG00000085224	Alpha thalassemia/mental retardation syndrome X-linked	X	76760356-77041702	Cancer-related genes, Disease related genes, Enzymes, Potential drug targets, Protein evidence (Ezkurdia et al 2014), Protein evidence (Kim et al 2014), Transcription factors	Evidence at protein level	Evidence at protein level	Evidence at protein level	Evidence at protein level	HPA001906, CAB009372, HPA064684, CAB068176	Supportive	Supportive	Nucleus but not nucleoli	Nucleus	Expressed in all			endometrium: 20.5
ATXN2	ATX2, SCA2, TNRC13	ENSG00000204842	Ataxin 2	12	111890018-112037480	Disease related genes, Protein evidence (Ezkurdia et al 2014), Protein evidence (Kim et al 2014)	Evidence at protein level	Evidence at protein level	Evidence at protein level	Evidence at protein level	HPA018295, HPA020339, HPA021146	Supportive	Supportive	Cytoplasm, Nucleus but not nucleoli	Cytoplasm	Expressed in all			testis: 31.1
AUNIP	AIBp, C1orf135, MGC2603	ENSG00000127423	Aurora kinase A and ninein interacting protein	1	26158414-26185903		Evidence at protein level	Evidence at protein level	Evidence at protein level		HPA028730	Supportive	Supportive	Centrosome	Centrosome	Tissue enhanced	0	testis: 15.4	bone marrow: 4.1
AXIN1	PPP1R49	ENSG00000103126	Axin 1	16	337440-402673	Cancer-related genes, Disease related genes, Plasma proteins, Protein evidence (Ezkurdia et al 2014)	Evidence at protein level	Evidence at protein level	Evidence at protein level	Evidence at protein level	CAB012987, HPA042412	Supportive	Supportive	Nucleoli, Vesicles	Nucleoli	Expressed in all			bone marrow: 13.3
AXIN2	DKFZp781B0869, MGC126582	ENSG00000168646	Axin 2	17	63524681-63557765	Cancer-related genes, Disease related genes, Plasma proteins, Predicted secreted proteins, Protein evidence (Ezkurdia et al 2014)	Evidence at protein level	Evidence at protein level	Evidence at protein level	Evidence at protein level	CAB012283, CAB017783, HPA042344	Supportive	Supportive	Nucleus, Plasma membrane, Cytoplasm, Cytoskeleton (Microtubules)	Nucleus	Mixed			endometrium: 17.8
B2M		ENSG00000166710	Beta-2-microglobulin	15	45003675-45011075	Cancer-related genes, Disease related genes, Plasma proteins, Predicted secreted proteins, Protein evidence (Ezkurdia et al 2014), Protein evidence (Kim et al 2014)	Evidence at protein level	Evidence at protein level	Evidence at protein level	Evidence at protein level	CAB002572, HPA006361	Supportive	Supportive	Plasma membrane, Golgi apparatus, Cytoplasm	Plasma membrane	Expressed in all			lymph node: 5570.5
B4GALT1	beta4Gal-T1, GGTB2	ENSG00000086062	UDP-Gal:betaGlcNAc beta 1,4- galactosyltransferase, polypeptide 1	9	33104080-33167354	Disease related genes, Enzymes, Plasma proteins, Potential drug targets, Predicted membrane proteins, Protein evidence (Ezkurdia et al 2014), Protein evidence (Kim et al 2014)	Evidence at protein level	Evidence at protein level	Evidence at protein level	Evidence at protein level	HPA010806, HPA010807	Supportive	Supportive	Golgi apparatus	Golgi apparatus	Expressed in all			thyroid gland: 61.6
B4GALT3	beta4Gal-T3	ENSG00000158850	UDP-Gal:betaGlcNAc beta 1,4- galactosyltransferase, polypeptide 3	1	161141100-161147287	Enzymes, Protein evidence (Ezkurdia et al 2014), Protein evidence (Kim et al 2014)	Evidence at protein level	Evidence at protein level	Evidence at protein level	Evidence at protein level	HPA010793	Supportive	Supportive	Golgi apparatus	Golgi apparatus	Expressed in all			lymph node: 33.4
BAD	BBC2, BCL2L8	ENSG00000002330	BCL2-associated agonist of cell death	11	64037302-64052176	Cancer-related genes, Mitochondrial proteins, Protein evidence (Ezkurdia et al 2014), Protein evidence (Kim et al 2014), RAS pathway related proteins	Evidence at protein level	Evidence at protein level	Evidence at protein level	Evidence at protein level	CAB004205, HPA028185, HPA062105	Supportive	Supportive	Mitochondria	Mitochondria	Expressed in all			stomach: 44.4
BAG2		ENSG00000112208	BCL2-associated athanogene 2	6	57037124-57054631	Plasma proteins, Protein evidence (Ezkurdia et al 2014), Protein evidence (Kim et al 2014)	Evidence at protein level	Evidence at protein level	Evidence at protein level	Evidence at protein level	HPA018862, HPA019918	Supportive	Supportive	Nucleus but not nucleoli	Nucleus	Tissue enhanced	0	smooth muscle: 91.1	endometrium: 69.1
BAG3		ENSG00000151929	BCL2-associated athanogene 3	10	121410882-121437331	Disease related genes, Plasma proteins, Protein evidence (Ezkurdia et al 2014), Protein evidence (Kim et al 2014)	Evidence at protein level	Evidence at protein level	Evidence at protein level	Evidence at protein level	HPA018493, HPA020586	Supportive	Supportive	Plasma membrane, Cytoplasm	Plasma membrane	Expressed in all			skeletal muscle: 102.2
BAG6	BAT3, D6S52E, G3	ENSG00000204463	BCL2-associated athanogene 6	6	31606805-31620482	Protein evidence (Ezkurdia et al 2014), Protein evidence (Kim et al 2014)	Evidence at protein level	Evidence at protein level	Evidence at protein level	Evidence at protein level	CAB020704, HPA045116, HPA053291	Supportive	Supportive	Nucleus but not nucleoli, Cytoplasm	Nucleus	Expressed in all			testis: 214.5
BAHD1	KIAA0945	ENSG00000140320	Bromo adjacent homology domain containing 1	15	40731920-40760441	Protein evidence (Ezkurdia et al 2014), Protein evidence (Kim et al 2014)	Evidence at protein level	Evidence at protein level	Evidence at protein level	Evidence at protein level	HPA040461, HPA041196	Supportive	Supportive	Nucleus but not nucleoli	Nucleus	Expressed in all			testis: 19.4
BAIAP2	BAP2	ENSG00000175866	BAI1-associated protein 2	17	79008948-79091232	Plasma proteins, Protein evidence (Ezkurdia et al 2014), Protein evidence (Kim et al 2014)	Evidence at protein level	Evidence at protein level	Evidence at protein level	Evidence at protein level	HPA023310, HPA027421	Supportive	Supportive	Plasma membrane, Cytoplasm	Plasma membrane	Expressed in all			esophagus: 98.7
BAIAP2L1	IRTKS	ENSG00000006453	BAI1-associated protein 2-like 1	7	97920963-98030380	Protein evidence (Ezkurdia et al 2014), Protein evidence (Kim et al 2014)	Evidence at protein level	Evidence at protein level	Evidence at protein level	Evidence at protein level	HPA019484, HPA021257, HPA023874, HPA029503	Supportive	Supportive	Plasma membrane, Cytoplasm	Plasma membrane	Mixed			stomach: 50.5
BANF1	BAF	ENSG00000175334	Barrier to autointegration factor 1	11	65769550-65771620	Disease related genes, Plasma proteins, Protein evidence (Ezkurdia et al 2014), Protein evidence (Kim et al 2014)	Evidence at protein level	Evidence at protein level	Evidence at protein level	Evidence at protein level	CAB032896, HPA039242	Supportive	Supportive	Nucleus but not nucleoli, Cytoplasm	Nucleus	Expressed in all			fallopian tube: 166.2
BARD1		ENSG00000138376	BRCA1 associated RING domain 1	2	215590370-215674428	Cancer-related genes, Plasma proteins, Protein evidence (Ezkurdia et al 2014), Protein evidence (Kim et al 2014)	Evidence at protein level	Evidence at protein level	Evidence at protein level	Evidence at protein level	CAB034106, HPA044864	Supportive	Supportive	Nucleoli, Nucleus but not nucleoli, Vesicles	Nucleoli	Mixed			bone marrow: 8.8
BARX2		ENSG00000043039	BARX homeobox 2	11	129245835-129322171	Transcription factors	Evidence at protein level	Evidence at protein level	Evidence at protein level		CAB033311, HPA057176	Supportive	Supportive	Nucleoli	Nucleoli	Tissue enhanced	0	esophagus: 87.8;salivary gland: 99.8	fallopian tube: 20.2
BASP1	CAP-23, CAP23, NAP-22, NAP22	ENSG00000176788	Brain abundant, membrane attached signal protein 1	5	17065707-17276943	Cytoskeleton related proteins, Plasma proteins, Protein evidence (Ezkurdia et al 2014), Protein evidence (Kim et al 2014), Transporters	Evidence at protein level	Evidence at protein level	Evidence at protein level	Evidence at protein level	HPA045218, HPA050333	Supportive	Supportive	Plasma membrane	Plasma membrane	Tissue enhanced	0	cerebral cortex: 163.9	tonsil: 72.2
BAZ1B	WBSCR10, WBSCR9, WSTF	ENSG00000009954	Bromodomain adjacent to zinc finger domain, 1B	7	72854728-72936608	Disease related genes, Enzymes, Plasma proteins, Potential drug targets, Protein evidence (Ezkurdia et al 2014), Protein evidence (Kim et al 2014)	Evidence at protein level	Evidence at protein level	Evidence at protein level	Evidence at protein level	CAB037081, CAB037158	Supportive	Supportive	Nucleus, Nucleoli	Nucleus	Expressed in all			ovary: 29.7
BBS4		ENSG00000140463	Bardet-Biedl syndrome 4	15	72978527-73030817	Disease related genes, Protein evidence (Ezkurdia et al 2014), Protein evidence (Kim et al 2014)	Evidence at protein level	Evidence at protein level	Evidence at protein level	Evidence at protein level	HPA039418, HPA040386	Supportive	Supportive	Cytoplasm, Nucleus but not nucleoli, Nuclear membrane	Cytoplasm	Expressed in all			testis: 27.7
BBX	HBP2, HSPC339, MDS001	ENSG00000114439	Bobby sox homolog (Drosophila)	3	107241783-107530171	Protein evidence (Ezkurdia et al 2014), Protein evidence (Kim et al 2014), Transcription factors	Evidence at protein level	Evidence at protein level	Evidence at protein level	Evidence at protein level	HPA006049, HPA050646	Supportive	Supportive	Nucleus but not nucleoli, Cytoplasm	Nucleus	Expressed in all			testis: 69.2
BCAN	BEHAB, CSPG7, MGC13038	ENSG00000132692	Brevican	1	156611182-156629324	Plasma proteins, Predicted secreted proteins, Protein evidence (Ezkurdia et al 2014), Protein evidence (Kim et al 2014)	Evidence at protein level	Evidence at protein level	Evidence at protein level	Evidence at protein level	HPA007865, CAB025862	Supportive	Supportive	Nucleus but not nucleoli, Mitochondria, Cytoplasm	Nucleus	Tissue enriched	15	cerebral cortex: 196.1	skin: 13.1
BCAP31	6C6-Ag, BAP31, CDM, DXS1357E	ENSG00000185825	B-cell receptor-associated protein 31	X	152965947-152990152	Disease related genes, Potential drug targets, Predicted membrane proteins, Protein evidence (Ezkurdia et al 2014), Protein evidence (Kim et al 2014), Transporters	Evidence at protein level	Evidence at protein level	Evidence at protein level	Evidence at protein level	HPA003906, CAB015350, CAB015424	Supportive	Supportive	Endoplasmic reticulum	Endoplasmic reticulum	Expressed in all			adipose tissue: 186.2
BCAR1	CAS, CASS1, Crkas, P130Cas	ENSG00000050820	Breast cancer anti-estrogen resistance 1	16	75262928-75301951	Plasma proteins, Predicted secreted proteins, Protein evidence (Ezkurdia et al 2014), Protein evidence (Kim et al 2014)	Evidence at protein level	Evidence at protein level	Evidence at protein level	Evidence at protein level	CAB000443, HPA042282	Supportive	Supportive	Nucleoli, Plasma membrane, Cytoplasm, Focal Adhesions	Nucleoli	Mixed			stomach: 36.6
BCKDK		ENSG00000103507	Branched chain ketoacid dehydrogenase kinase	16	31117428-31124110	Disease related genes, Enzymes, Mitochondrial proteins, Potential drug targets, Protein evidence (Ezkurdia et al 2014), Protein evidence (Kim et al 2014)	Evidence at protein level	Evidence at protein level	Evidence at protein level	Evidence at protein level	HPA017995, HPA056067	Supportive	Supportive	Mitochondria	Mitochondria	Expressed in all			skeletal muscle: 36.3
BCL2L14	BCL-G, BCLG	ENSG00000121380	BCL2-like 14 (apoptosis facilitator)	12	12202778-12364018	Protein evidence (Ezkurdia et al 2014), Protein evidence (Kim et al 2014)	Evidence at protein level	Evidence at protein level	Evidence at protein level	Evidence at protein level	HPA040665	Supportive	Supportive	Cytoplasm	Cytoplasm	Tissue enhanced	0	rectum: 29.7	duodenum: 28.3
BCLAF1	BTF, KIAA0164	ENSG00000029363	BCL2-associated transcription factor 1	6	136578001-136610989	Cancer-related genes, Plasma proteins, Protein evidence (Ezkurdia et al 2014), Protein evidence (Kim et al 2014)	Evidence at protein level	Evidence at protein level	Evidence at protein level	Evidence at protein level	HPA006669, HPA027770	Supportive	Supportive	Nucleus	Nucleus	Expressed in all			bone marrow: 130.0
BDH1	BDH, SDR9C1	ENSG00000161267	3-hydroxybutyrate dehydrogenase, type 1	3	197236654-197300194	Candidate cardiovascular disease genes, Enzymes, Mitochondrial proteins, Protein evidence (Ezkurdia et al 2014), Protein evidence (Kim et al 2014)	Evidence at protein level	Evidence at protein level	Evidence at protein level	Evidence at protein level	HPA030947, HPA058709	Supportive	Supportive	Mitochondria, Nucleus but not nucleoli	Mitochondria	Expressed in all			liver: 234.5
BDH2	DHRS6, FLJ13261, PRO20933, SDR15C1, UCPA-OR, UNQ6308	ENSG00000164039	3-hydroxybutyrate dehydrogenase, type 2	4	104000592-104021040	Enzymes, Predicted secreted proteins, Protein evidence (Ezkurdia et al 2014), Protein evidence (Kim et al 2014)	Evidence at protein level	Evidence at protein level	Evidence at protein level	Evidence at protein level	HPA036028, HPA036029	Supportive	Supportive	Cytoplasm	Cytoplasm	Expressed in all			kidney: 109.1
BHMT	BHMT1	ENSG00000145692	Betaine--homocysteine S-methyltransferase	5	78407602-78428108	Enzymes, Plasma proteins, Protein evidence (Ezkurdia et al 2014), Protein evidence (Kim et al 2014)	Evidence at protein level	Evidence at protein level	Evidence at protein level	Evidence at protein level	HPA038285, HPA058310	Supportive	Supportive	Cytoplasm	Cytoplasm	Group enriched	146	kidney: 538.5;liver: 418.2	stomach: 3.3
BICD2	KIAA0699	ENSG00000185963	Bicaudal D homolog 2 (Drosophila)	9	95473645-95527094	Cytoskeleton related proteins, Disease related genes, Protein evidence (Ezkurdia et al 2014), Protein evidence (Kim et al 2014)	Evidence at protein level	Evidence at protein level	Evidence at protein level	Evidence at protein level	HPA023013, HPA024452	Supportive	Supportive	Cytoplasm, Golgi apparatus, Nucleus but not nucleoli, Plasma membrane	Cytoplasm	Expressed in all			skin: 49.2
BID		ENSG00000015475	BH3 interacting domain death agonist	22	18216906-18257536	Mitochondrial proteins, Protein evidence (Ezkurdia et al 2014), Protein evidence (Kim et al 2014)	Evidence at protein level	Evidence at protein level	Evidence at protein level	Evidence at protein level	HPA000722, CAB003771	Supportive	Supportive	Cytoplasm	Cytoplasm	Expressed in all			bone marrow: 56.2
BIN1	AMPH2, AMPHL, SH3P9	ENSG00000136717	Bridging integrator 1	2	127805603-127864931	Disease related genes, Protein evidence (Ezkurdia et al 2014), Protein evidence (Kim et al 2014)	Evidence at protein level	Evidence at protein level	Evidence at protein level	Evidence at protein level	CAB001945, HPA003894, HPA005437	Supportive	Supportive	Cytoplasm	Cytoplasm	Tissue enriched	8	skeletal muscle: 643.8	cerebral cortex: 80.9
BIRC2	API1, c-IAP1, cIAP1, hiap-2, MIHB, RNF48	ENSG00000110330	Baculoviral IAP repeat containing 2	11	102217942-102249401	Cancer-related genes, Protein evidence (Ezkurdia et al 2014), Protein evidence (Kim et al 2014)	Evidence at protein level	Evidence at protein level	Evidence at protein level	Evidence at protein level	HPA005513, CAB020661	Supportive	Supportive	Nucleoli, Cytoplasm, Nucleus	Nucleoli	Expressed in all			lymph node: 35.2
BIRC5	API4, EPR-1, survivin	ENSG00000089685	Baculoviral IAP repeat containing 5	17	76210267-76221717	Cancer-related genes, Protein evidence (Ezkurdia et al 2014)	Evidence at protein level	Evidence at protein level	Evidence at protein level	Evidence at protein level	HPA002830, CAB004270	Supportive	Supportive	Cytoskeleton (Cytokinetic bridge)	Cytoskeleton (Cytokinetic bridge)	Mixed			bone marrow: 26.1
BLMH	BH	ENSG00000108578	Bleomycin hydrolase	17	28575218-28619074	Cancer-related genes, Enzymes, Plasma proteins, Protein evidence (Ezkurdia et al 2014), Protein evidence (Kim et al 2014)	Evidence at protein level	Evidence at protein level	Evidence at protein level	Evidence at protein level	HPA039548, HPA064307	Supportive	Supportive	Nucleus, Cytoplasm	Nucleus	Expressed in all			skin: 114.8
BLVRB	FLR, SDR43U1	ENSG00000090013	Biliverdin reductase B (flavin reductase (NADPH))	19	40953696-40971747	Enzymes, FDA approved drug targets, Plasma proteins, Predicted secreted proteins, Protein evidence (Ezkurdia et al 2014), Protein evidence (Kim et al 2014)	Evidence at protein level	Evidence at protein level	Evidence at protein level	Evidence at protein level	HPA041698, HPA041937	Supportive	Supportive	Nucleus but not nucleoli, Cytoplasm, Plasma membrane	Nucleus	Expressed in all			bone marrow: 274.1
BNIP3L	BNIP3a, Nix	ENSG00000104765	BCL2/adenovirus E1B 19kDa interacting protein 3-like	8	26240414-26363152	Cancer-related genes, Mitochondrial proteins, Predicted membrane proteins, Protein evidence (Ezkurdia et al 2014), Protein evidence (Kim et al 2014), Transporters	Evidence at protein level	Evidence at protein level	Evidence at protein level	Evidence at protein level	HPA015652, CAB025371	Supportive	Supportive	Mitochondria, Nucleus but not nucleoli	Mitochondria	Expressed in all			ovary: 108.6
BPGM		ENSG00000172331	2,3-bisphosphoglycerate mutase	7	134331560-134364565	Disease related genes, Enzymes, Plasma proteins, Potential drug targets, Protein evidence (Ezkurdia et al 2014), Protein evidence (Kim et al 2014)	Evidence at protein level	Evidence at protein level	Evidence at protein level	Evidence at protein level	HPA016493, HPA028735	Supportive	Supportive	Nucleus, Nucleoli, Cytoplasm, Cytoskeleton (Intermediate filaments)	Nucleus	Expressed in all			placenta: 83.7
BRAP	BRAP2, IMP, RNF52	ENSG00000089234	BRCA1 associated protein	12	112079950-112123790	Protein evidence (Ezkurdia et al 2014), Protein evidence (Kim et al 2014), RAS pathway related proteins	Evidence at protein level	Evidence at protein level	Evidence at protein level	Evidence at protein level	HPA040357, HPA058820	Supportive	Supportive	Cytoplasm, Nuclear membrane	Cytoplasm	Expressed in all			testis: 64.4
BRCA1	BRCC1, PPP1R53, RNF53	ENSG00000012048	Breast cancer 1, early onset	17	41196312-41277500	Cancer-related genes, Disease related genes, Plasma proteins, Protein evidence (Ezkurdia et al 2014), Protein evidence (Kim et al 2014)	Evidence at protein level	Evidence at protein level	Evidence at protein level	Evidence at protein level	CAB001946, CAB018369, HPA034966	Supportive	Supportive	Plasma membrane, Cytoplasm	Plasma membrane	Expressed in all			testis: 12.0
BRD1	BRL, BRPF2	ENSG00000100425	Bromodomain containing 1	22	50166931-50221160	Protein evidence (Ezkurdia et al 2014), Protein evidence (Kim et al 2014)	Evidence at protein level	Evidence at protein level	Evidence at protein level	Evidence at protein level	HPA000807, HPA001063	Supportive	Supportive	Nucleus but not nucleoli	Nucleus	Expressed in all			testis: 44.9
BRD2	D6S113E, FSRG1, KIAA9001, NAT, RING3	ENSG00000204256	Bromodomain containing 2	6	32936437-32949282	Protein evidence (Ezkurdia et al 2014), Protein evidence (Kim et al 2014)	Evidence at protein level	Evidence at protein level	Evidence at protein level	Evidence at protein level	HPA042816, HPA054746	Supportive	Supportive	Nucleus but not nucleoli	Nucleus	Expressed in all			bone marrow: 321.4
BRD4	CAP, HUNK1, HUNKI, MCAP	ENSG00000141867	Bromodomain containing 4	19	15347647-15443356	Cancer-related genes, Disease related genes, Protein evidence (Ezkurdia et al 2014), Protein evidence (Kim et al 2014)	Evidence at protein level	Evidence at protein level	Evidence at protein level	Evidence at protein level	HPA015055, HPA061646, CAB068177, CAB068178	Supportive	Supportive	Nucleus but not nucleoli	Nucleus	Expressed in all			placenta: 33.2
BRIP1	BACH1, FANCJ, OF	ENSG00000136492	BRCA1 interacting protein C-terminal helicase 1	17	59758627-59940882	Cancer-related genes, Disease related genes, Enzymes, Potential drug targets, Protein evidence (Ezkurdia et al 2014), Protein evidence (Kim et al 2014)	Evidence at protein level	Evidence at protein level	Evidence at protein level	Evidence at protein level	HPA005474	Supportive	Supportive	Nucleus, Nuclear membrane	Nucleus	Tissue enhanced	0	testis: 7.8	tonsil: 3.7
BSDC1	FLJ10276, RP4-811H24.7	ENSG00000160058	BSD domain containing 1	1	32830704-32860332	Protein evidence (Ezkurdia et al 2014), Protein evidence (Kim et al 2014)	Evidence at protein level	Evidence at protein level	Evidence at protein level	Evidence at protein level	HPA031358, HPA031360	Supportive	Supportive	Golgi apparatus, Plasma membrane	Golgi apparatus	Expressed in all			testis: 60.0
BTBD10	GMRP-1, GMRP1, MGC13007	ENSG00000148925	BTB (POZ) domain containing 10	11	13409548-13484844	Protein evidence (Ezkurdia et al 2014)	Evidence at protein level	Evidence at protein level	Evidence at protein level	Evidence at protein level	HPA039403, HPA046777	Supportive	Supportive	Nucleus, Nucleoli	Nucleus	Expressed in all			testis: 31.4
BTF3	BTF3a, BTF3b, NACB	ENSG00000145741	Basic transcription factor 3	5	72794233-72801460	Plasma proteins, Protein evidence (Ezkurdia et al 2014), Protein evidence (Kim et al 2014)	Evidence at protein level	Evidence at protein level	Evidence at protein level	Evidence at protein level	CAB013007, HPA056420	Supportive	Supportive	Cytoplasm	Cytoplasm	Expressed in all			ovary: 640.4
BTK	AGMX1, ATK, IMD1, PSCTK1, XLA	ENSG00000010671	Bruton agammaglobulinemia tyrosine kinase	X	100604435-100641183	Disease related genes, Enzymes, Plasma proteins, Potential drug targets, Protein evidence (Ezkurdia et al 2014), Protein evidence (Kim et al 2014)	Evidence at protein level	Evidence at protein level	Evidence at protein level	Evidence at protein level	HPA001198, HPA002028, CAB016689	Supportive	Supportive	Vesicles	Vesicles	Tissue enhanced	0	lymph node: 71.6;tonsil: 90.0	spleen: 56.6
BTN3A3	BTF3, BTN3.3	ENSG00000111801	Butyrophilin, subfamily 3, member A3	6	26440700-26453643	Predicted membrane proteins, Predicted secreted proteins, Protein evidence (Ezkurdia et al 2014), Protein evidence (Kim et al 2014)	Evidence at protein level	Evidence at protein level	Evidence at protein level	Evidence at protein level	HPA007904, HPA011871	Supportive	Supportive	Nucleoli, Plasma membrane, Cytoplasm, Golgi apparatus	Nucleoli	Expressed in all			spleen: 70.7
BTNL8	BTN9.2, FLJ21458	ENSG00000113303	Butyrophilin-like 8	5	180326077-180377906	Predicted membrane proteins, Protein evidence (Ezkurdia et al 2014), Protein evidence (Kim et al 2014)	Evidence at protein level	Evidence at protein level	Evidence at protein level	Evidence at protein level	HPA039738, HPA048494	Supportive	Supportive	Nucleus	Nucleus	Group enriched	7	colon: 27.8;duodenum: 100.8;rectum: 24.7;small intestine: 71.8	gallbladder: 7.7
BUB3	BUB3L	ENSG00000154473	BUB3 mitotic checkpoint protein	10	124913793-124924886	Protein evidence (Ezkurdia et al 2014), Protein evidence (Kim et al 2014)	Evidence at protein level	Evidence at protein level	Evidence at protein level	Evidence at protein level	HPA003601, CAB037075	Supportive	Supportive	Nucleus but not nucleoli	Nucleus	Expressed in all			lymph node: 108.2
BUD13	Cwc26, fSAP71, MGC13125	ENSG00000137656	BUD13 homolog (S. cerevisiae)	11	116618886-116643704	Protein evidence (Ezkurdia et al 2014), Protein evidence (Kim et al 2014)	Evidence at protein level	Evidence at protein level	Evidence at protein level	Evidence at protein level	HPA038340, HPA038341	Supportive	Supportive	Nucleus	Nucleus	Expressed in all			testis: 20.2
BYSL		ENSG00000112578	Bystin-like	6	41888926-41900784	Protein evidence (Ezkurdia et al 2014), Protein evidence (Kim et al 2014)	Evidence at protein level	Evidence at protein level	Evidence at protein level	Evidence at protein level	HPA031217, HPA031219	Supportive	Supportive	Nucleoli, Nucleus	Nucleoli	Expressed in all			tonsil: 12.6
C14orf166	CGI-99, CLE, CLE7, LCRP369, RLLM1	ENSG00000087302	Chromosome 14 open reading frame 166	14	52456193-52471420	Protein evidence (Ezkurdia et al 2014), Protein evidence (Kim et al 2014)	Evidence at protein level	Evidence at protein level	Evidence at protein level	Evidence at protein level	HPA039824	Supportive	Supportive	Nucleus but not nucleoli	Nucleus	Expressed in all			testis: 163.2
C17orf53	MGC3130	ENSG00000125319	Chromosome 17 open reading frame 53	17	42219274-42239844	Protein evidence (Kim et al 2014)	Evidence at protein level	Evidence at protein level	Evidence at protein level	Evidence at protein level	HPA023004, HPA023393, HPA024430	Supportive	Supportive	Cytoplasm, Nucleus but not nucleoli, Plasma membrane	Cytoplasm	Tissue enhanced	0	bone marrow: 6.7;testis: 8.5	tonsil: 2.5
C1orf131	DKFZp547B1713	ENSG00000143633	Chromosome 1 open reading frame 131	1	231359509-231376933	Protein evidence (Ezkurdia et al 2014), Protein evidence (Kim et al 2014)	Evidence at protein level	Evidence at protein level	Evidence at protein level	Evidence at protein level	HPA028452, HPA029920	Supportive	Supportive	Nucleus, Nucleoli, Cytoplasm	Nucleus	Expressed in all			duodenum: 27.1
C1orf56	FLJ20519, MENT	ENSG00000143443	Chromosome 1 open reading frame 56	1	151020216-151024462	Predicted secreted proteins, Protein evidence (Ezkurdia et al 2014), Protein evidence (Kim et al 2014)	Evidence at protein level	Evidence at protein level	Evidence at transcript level	Evidence at protein level	HPA037429, HPA037430	Supportive	Supportive	Nucleus but not nucleoli, Cytoplasm	Nucleus	Tissue enriched	7	testis: 34.7	prostate: 4.8
C20orf112	C20orf113, dJ1184F4.2, dJ1184F4.4, DKFZP566G1424	ENSG00000197183	Chromosome 20 open reading frame 112	20	31030862-31172876	Protein evidence (Ezkurdia et al 2014), Protein evidence (Kim et al 2014)	Evidence at protein level	Evidence at protein level	Evidence at protein level	Evidence at protein level	HPA041768, HPA043600	Supportive	Supportive	Nucleus but not nucleoli	Nucleus	Expressed in all			testis: 44.5
C21orf2	A2, YF5	ENSG00000160226	Chromosome 21 open reading frame 2	21	45748827-45759285	Protein evidence (Ezkurdia et al 2014), Protein evidence (Kim et al 2014)	Evidence at protein level	Evidence at protein level	Evidence at protein level	Evidence at protein level	HPA030284, CAB034126, CAB034128	Supportive	Supportive	Nucleus but not nucleoli, Plasma membrane, Cytoplasm	Nucleus	Expressed in all			skin: 17.4
C21orf33	D21S2048E, ES1, GT335, HES1, KNP-I, KNP-Ia, KNPH, KNPI	ENSG00000160221	Chromosome 21 open reading frame 33	21	45553487-45565605	Mitochondrial proteins, Predicted secreted proteins, Protein evidence (Ezkurdia et al 2014), Protein evidence (Kim et al 2014)	Evidence at protein level	Evidence at protein level	Evidence at protein level	Evidence at protein level	HPA018517	Supportive	Supportive	Mitochondria, Nucleus	Mitochondria	Expressed in all			kidney: 155.7
C2orf42	FLJ20558	ENSG00000115998	Chromosome 2 open reading frame 42	2	70377012-70475747	Protein evidence (Ezkurdia et al 2014), Protein evidence (Kim et al 2014)	Evidence at protein level	Evidence at protein level	Evidence at transcript level	Evidence at protein level	HPA031840, HPA031841, HPA031842	Supportive	Supportive	Nucleus	Nucleus	Expressed in all			testis: 59.4
C9orf117		ENSG00000160401	Chromosome 9 open reading frame 117	9	130469268-130478281	Protein evidence (Kim et al 2014)	Evidence at protein level	Evidence at protein level	Evidence at transcript level	Evidence at protein level	HPA021474, HPA021786	Supportive	Supportive	Plasma membrane, Cytoplasm, Vesicles	Plasma membrane	Tissue enriched	5	fallopian tube: 87.0	lung: 16.2
C9orf78	HCA59, HSPC220	ENSG00000136819	Chromosome 9 open reading frame 78	9	132589569-132598142	Protein evidence (Ezkurdia et al 2014), Protein evidence (Kim et al 2014)	Evidence at protein level	Evidence at protein level	Evidence at protein level	Evidence at protein level	HPA021216, HPA021232, HPA021242	Supportive	Supportive	Nucleus but not nucleoli	Nucleus	Expressed in all			bone marrow: 94.3
CA4	CAIV, Car4, RP17	ENSG00000167434	Carbonic anhydrase IV	17	58227297-58248260	Disease related genes, Enzymes, FDA approved drug targets, Predicted membrane proteins, Predicted secreted proteins, Protein evidence (Ezkurdia et al 2014), Protein evidence (Kim et al 2014)	Evidence at protein level	Evidence at protein level	Evidence at protein level	Evidence at protein level	HPA011089, HPA017258	Supportive	Supportive	Vesicles	Vesicles	Tissue enhanced	0	colon: 173.8;rectum: 143.2	adipose tissue: 63.1
CA5B		ENSG00000169239	Carbonic anhydrase VB, mitochondrial	X	15706953-15805747	Enzymes, Mitochondrial proteins, Protein evidence (Ezkurdia et al 2014), Protein evidence (Kim et al 2014)	Evidence at protein level	Evidence at protein level	Evidence at protein level	Evidence at protein level	HPA012618	Supportive	Supportive	Mitochondria, Nucleus	Mitochondria	Expressed in all			testis: 13.1
CA9	CAIX, MN	ENSG00000107159	Carbonic anhydrase IX	9	35673853-35681156	Enzymes, Predicted membrane proteins, Protein evidence (Ezkurdia et al 2014), Protein evidence (Kim et al 2014)	Evidence at protein level	Evidence at protein level	Evidence at protein level	Evidence at protein level	CAB005100, CAB017107, HPA055207	Supportive	Supportive	Plasma membrane, Cytoplasm	Plasma membrane	Tissue enhanced	0	gallbladder: 47.3;stomach: 107.8	duodenum: 18.4
CABYR	CBP86, CT88, FSP-2	ENSG00000154040	Calcium binding tyrosine-(Y)-phosphorylation regulated	18	21718942-21741567	Cytoskeleton related proteins, Protein evidence (Kim et al 2014)	Evidence at protein level	Evidence at protein level	Evidence at protein level	Evidence at protein level	HPA040703, HPA047801	Supportive	Supportive	Nucleus, Nucleoli	Nucleus	Tissue enriched	38	testis: 241.0	cerebral cortex: 6.3
CACTIN	C19orf29, cactin, fSAPc, NY-REN-24	ENSG00000105298	Cactin, spliceosome C complex subunit	19	3610639-3626813	Protein evidence (Ezkurdia et al 2014), Protein evidence (Kim et al 2014)	Evidence at protein level	Evidence at protein level	Evidence at protein level	Evidence at protein level	HPA042504, HPA042548	Supportive	Supportive	Nucleus but not nucleoli, Cytoplasm	Nucleus	Expressed in all			spleen: 12.7
CACYBP	S100A6BP, SIP	ENSG00000116161	Calcyclin binding protein	1	174968300-174980851	Plasma proteins, Protein evidence (Ezkurdia et al 2014), Protein evidence (Kim et al 2014)	Evidence at protein level	Evidence at protein level	Evidence at protein level	Evidence at protein level	HPA025753, HPA057038	Supportive	Supportive	Cytoplasm	Cytoplasm	Expressed in all			cerebral cortex: 39.8
CAD		ENSG00000084774	Carbamoyl-phosphate synthetase 2, aspartate transcarbamylase, and dihydroorotase	2	27440258-27466811	Cancer-related genes, Enzymes, Plasma proteins, Protein evidence (Ezkurdia et al 2014), Protein evidence (Kim et al 2014)	Evidence at protein level	Evidence at protein level	Evidence at protein level	Evidence at protein level	CAB007781, HPA050746, HPA057266	Supportive	Supportive	Nucleus	Nucleus	Expressed in all			testis: 15.5
CADM1	BL2, IGSF4, IGSF4A, Necl-2, NECL2, RA175, ST17, SYNCAM, SYNCAM1, TSLC1	ENSG00000182985	Cell adhesion molecule 1	11	115039938-115375675	Plasma proteins, Predicted membrane proteins, Predicted secreted proteins, Protein evidence (Ezkurdia et al 2014), Protein evidence (Kim et al 2014)	Evidence at protein level	Evidence at protein level	Evidence at protein level	Evidence at protein level	CAB037266	Supportive	Supportive	Cell Junctions	Cell Junctions	Mixed			lung: 63.4
CALB1	CALB	ENSG00000104327	Calbindin 1, 28kDa	8	91070836-91107703	Protein evidence (Ezkurdia et al 2014), Protein evidence (Kim et al 2014)	Evidence at protein level	Evidence at protein level	Evidence at protein level	Evidence at protein level	CAB002138, HPA023099, HPA056734	Supportive	Supportive	Vesicles	Vesicles	Tissue enriched	19	kidney: 249.5	cerebral cortex: 13.1
CALB2	CAL2	ENSG00000172137	Calbindin 2	16	71392616-71424341	Plasma proteins, Protein evidence (Ezkurdia et al 2014), Protein evidence (Kim et al 2014)	Evidence at protein level	Evidence at protein level	Evidence at protein level	Evidence at protein level	CAB000106, HPA007305, HPA007306	Supportive	Supportive	Cytoplasm	Cytoplasm	Tissue enhanced	0	adipose tissue: 74.9;testis: 32.3	adrenal gland: 17.9
CALCOCO2	MGC17318, NDP52	ENSG00000136436	Calcium binding and coiled-coil domain 2	17	46908350-46943884	Cytoskeleton related proteins, Protein evidence (Ezkurdia et al 2014), Protein evidence (Kim et al 2014)	Evidence at protein level	Evidence at protein level	Evidence at protein level	Evidence at protein level	HPA022989, HPA023019, HPA023195	Supportive	Supportive	Cytoplasm, Vesicles	Cytoplasm	Expressed in all			testis: 139.8
CALD1	CDM, H-CAD, L-CAD	ENSG00000122786	Caldesmon 1	7	134429003-134655479	Cytoskeleton related proteins, Plasma proteins, Predicted membrane proteins, Protein evidence (Ezkurdia et al 2014), Protein evidence (Kim et al 2014)	Evidence at protein level	Evidence at protein level	Evidence at protein level	Evidence at protein level	CAB000006, HPA008066, HPA017330	Supportive	Supportive	Plasma membrane, Cytoskeleton (Actin filaments)	Plasma membrane	Expressed in all			smooth muscle: 864.3
CALU		ENSG00000128595	Calumenin	7	128379346-128411861	Plasma proteins, Predicted secreted proteins, Protein evidence (Ezkurdia et al 2014), Protein evidence (Kim et al 2014)	Evidence at protein level	Evidence at protein level	Evidence at protein level	Evidence at protein level	HPA006018	Supportive	Supportive	Endoplasmic reticulum	Endoplasmic reticulum	Expressed in all			smooth muscle: 235.5
CAMKK2	CAMKK, CAMKKB, KIAA0787, MGC15254	ENSG00000110931	Calcium/calmodulin-dependent protein kinase kinase 2, beta	12	121675497-121736111	Enzymes, Predicted membrane proteins, Protein evidence (Ezkurdia et al 2014), Protein evidence (Kim et al 2014)	Evidence at protein level	Evidence at protein level	Evidence at protein level	Evidence at protein level	HPA017389	Supportive	Supportive	Cytoplasm	Cytoplasm	Expressed in all			cerebral cortex: 53.2
CANX	CNX, IP90, P90	ENSG00000127022	Calnexin	5	179105629-179157926	Cancer-related genes, Plasma proteins, Predicted membrane proteins, Predicted secreted proteins, Protein evidence (Ezkurdia et al 2014), Protein evidence (Kim et al 2014)	Evidence at protein level	Evidence at protein level	Evidence at protein level	Evidence at protein level	CAB004738, HPA009433, HPA009696	Supportive	Supportive	Endoplasmic reticulum	Endoplasmic reticulum	Expressed in all			thyroid gland: 443.8
CAPG	AFCP, MCP	ENSG00000042493	Capping protein (actin filament), gelsolin-like	2	85621871-85645555	Plasma proteins, Protein evidence (Ezkurdia et al 2014), Protein evidence (Kim et al 2014)	Evidence at protein level	Evidence at protein level	Evidence at protein level	Evidence at protein level	HPA018843, HPA019080, HPA019092	Supportive	Supportive	Nucleus	Nucleus	Expressed in all			esophagus: 132.1
CAPN1	CANP, CANPL1, muCANP, muCL	ENSG00000014216	Calpain 1, (mu/I) large subunit	11	64948037-64979477	Enzymes, Plasma proteins, Protein evidence (Ezkurdia et al 2014), Protein evidence (Kim et al 2014)	Evidence at protein level	Evidence at protein level	Evidence at protein level	Evidence at protein level	HPA005992	Supportive	Supportive	Cytoplasm	Cytoplasm	Expressed in all			esophagus: 270.0
CAPN5	HTRA3, nCL-3	ENSG00000149260	Calpain 5	11	76777979-76837201	Disease related genes, Enzymes, Potential drug targets, Protein evidence (Ezkurdia et al 2014), Protein evidence (Kim et al 2014)	Evidence at protein level	Evidence at protein level	Evidence at protein level	Evidence at protein level	CAB033237, HPA060614	Supportive	Supportive	Nucleus but not nucleoli, Vesicles	Nucleus	Mixed			colon: 57.6
CAPRIN1	caprin-1, GPIAP1, M11S1, RNG105	ENSG00000135387	Cell cycle associated protein 1	11	34073230-34122703	Protein evidence (Ezkurdia et al 2014), Protein evidence (Kim et al 2014)	Evidence at protein level	Evidence at protein level	Evidence at protein level	Evidence at protein level	HPA018126	Supportive	Supportive	Cytoplasm	Cytoplasm	Expressed in all			testis: 134.7
CARD8	CARDINAL, Dakar, KIAA0955, NDPP, TUCAN	ENSG00000105483	Caspase recruitment domain family, member 8	19	48684027-48759203	Predicted membrane proteins, Protein evidence (Ezkurdia et al 2014), Protein evidence (Kim et al 2014)	Evidence at protein level	Evidence at protein level	Evidence at protein level	Evidence at protein level	HPA042071, HPA043513	Supportive	Supportive	Nucleus but not nucleoli, Cytoplasm	Nucleus	Expressed in all			lymph node: 75.4
CARM1	PRMT4	ENSG00000142453	Coactivator-associated arginine methyltransferase 1	19	10982189-11033453	Cancer-related genes, Enzymes, Predicted secreted proteins, Protein evidence (Ezkurdia et al 2014), Protein evidence (Kim et al 2014)	Evidence at protein level	Evidence at protein level	Evidence at protein level	Evidence at protein level	CAB032961, HPA043561, HPA048073	Supportive	Supportive	Nucleus but not nucleoli	Nucleus	Expressed in all			skeletal muscle: 61.1
CARS	CARS1	ENSG00000110619	Cysteinyl-tRNA synthetase	11	3022152-3078843	Cancer-related genes, Disease related genes, Enzymes, Potential drug targets, Protein evidence (Ezkurdia et al 2014), Protein evidence (Kim et al 2014)	Evidence at protein level	Evidence at protein level	Evidence at protein level	Evidence at protein level	HPA002383, HPA002384	Supportive	Supportive	Cytoplasm	Cytoplasm	Expressed in all			thyroid gland: 34.2
CASC4	DKFZp459F1927, H63	ENSG00000166734	Cancer susceptibility candidate 4	15	44580927-44707956	Protein evidence (Ezkurdia et al 2014), Protein evidence (Kim et al 2014)	Evidence at protein level	Evidence at protein level	Evidence at protein level	Evidence at protein level	HPA043015, HPA049488	Supportive	Supportive	Golgi apparatus	Golgi apparatus	Expressed in all			thyroid gland: 85.4
CASC5	AF15Q14, CT29, D40, hKNL-1, hSpc105, KNL1, PPP1R55, Spc7	ENSG00000137812	Cancer susceptibility candidate 5	15	40886218-40956540	Cancer-related genes, Disease related genes, Plasma proteins, Protein evidence (Ezkurdia et al 2014), Protein evidence (Kim et al 2014)	Evidence at protein level	Evidence at protein level	Evidence at protein level	Evidence at protein level	HPA026624, HPA049647	Supportive	Supportive	Nucleus but not nucleoli	Nucleus	Tissue enhanced	0	testis: 23.4	duodenum: 13.3
CASP3	apopain, CPP32, CPP32B, Yama	ENSG00000164305	Caspase 3, apoptosis-related cysteine peptidase	4	185548850-185570663	Cancer-related genes, Enzymes, Plasma proteins, Protein evidence (Ezkurdia et al 2014), Protein evidence (Kim et al 2014)	Evidence at protein level	Evidence at protein level	Evidence at protein level	Evidence at protein level	CAB000091, HPA002643, CAB008381	Supportive	Supportive	Nucleus but not nucleoli, Mitochondria	Nucleus	Expressed in all			duodenum: 48.3
CASP6	MCH2	ENSG00000138794	Caspase 6, apoptosis-related cysteine peptidase	4	110609785-110624739	Cancer-related genes, Enzymes, Protein evidence (Ezkurdia et al 2014), Protein evidence (Kim et al 2014)	Evidence at protein level	Evidence at protein level	Evidence at protein level	Evidence at protein level	CAB003775, HPA011337, HPA024303	Supportive	Supportive	Cytoplasm, Nucleus	Cytoplasm	Expressed in all			rectum: 64.4
CAT		ENSG00000121691	Catalase	11	34460472-34493609	Cancer-related genes, Disease related genes, Enzymes, FDA approved drug targets, Plasma proteins, Protein evidence (Ezkurdia et al 2014), Protein evidence (Kim et al 2014)	Evidence at protein level	Evidence at protein level	Evidence at protein level	Evidence at protein level	CAB001515, HPA051282, HPA055838	Supportive	Supportive	Vesicles	Vesicles	Expressed in all			liver: 470.0
CAV1	CAV	ENSG00000105974	Caveolin 1, caveolae protein, 22kDa	7	116164839-116201233	Cancer-related genes, Disease related genes, Potential drug targets, Predicted membrane proteins, Protein evidence (Ezkurdia et al 2014), Protein evidence (Kim et al 2014), Transporters	Evidence at protein level	Evidence at protein level	Evidence at protein level	Evidence at protein level	CAB003791, HPA049326	Supportive	Supportive	Golgi apparatus	Golgi apparatus	Tissue enhanced	0	lung: 571.9	adipose tissue: 432.3
CBL	c-Cbl, CBL2, RNF55	ENSG00000110395	Cbl proto-oncogene, E3 ubiquitin protein ligase	11	119076752-119178859	Cancer-related genes, Disease related genes, Protein evidence (Ezkurdia et al 2014), Protein evidence (Kim et al 2014)	Evidence at protein level	Evidence at protein level	Evidence at protein level	Evidence at protein level	CAB004350, HPA027956	Supportive	Supportive	Cytoplasm	Cytoplasm	Mixed			testis: 17.3
CBLL1	FLJ23109, HAKAI, RNF188	ENSG00000105879	Cbl proto-oncogene-like 1, E3 ubiquitin protein ligase	7	107384142-107402112	Protein evidence (Ezkurdia et al 2014), Protein evidence (Kim et al 2014)	Evidence at protein level	Evidence at protein level	Evidence at protein level	Evidence at protein level	HPA021773, HPA026699	Supportive	Supportive	Nucleus but not nucleoli, Cell Junctions	Nucleus	Expressed in all			bone marrow: 32.3
CBS	HIP4	ENSG00000160200	Cystathionine-beta-synthase	21	44473301-44497053	Disease related genes, Enzymes, Plasma proteins, Potential drug targets, Protein evidence (Ezkurdia et al 2014), Protein evidence (Kim et al 2014)	Evidence at protein level	Evidence at protein level	Evidence at protein level	Evidence at protein level	HPA001223	Supportive	Supportive	Nucleoli, Vesicles	Nucleoli	Tissue enhanced	0	liver: 115.7;pancreas: 81.7	cerebral cortex: 43.1
CBX1	CBX, HP1-BETA, HP1Hs-beta, M31, MOD1	ENSG00000108468	Chromobox homolog 1	17	46147414-46178883	Protein evidence (Ezkurdia et al 2014), Protein evidence (Kim et al 2014)	Evidence at protein level	Evidence at protein level	Evidence at protein level	Evidence at protein level	CAB012265	Supportive	Supportive	Nucleus, Golgi apparatus	Nucleus	Expressed in all			ovary: 61.4
CBX3	HP1Hs-gamma	ENSG00000122565	Chromobox homolog 3	7	26240782-26252976	Plasma proteins, Protein evidence (Ezkurdia et al 2014), Protein evidence (Kim et al 2014)	Evidence at protein level	Evidence at protein level	Evidence at protein level	Evidence at protein level	CAB001973, HPA004902	Supportive	Supportive	Nucleus	Nucleus	Expressed in all			lymph node: 115.7
CBX5	HP1, HP1-ALPHA, HP1Hs-alpha	ENSG00000094916	Chromobox homolog 5	12	54624724-54673886	Protein evidence (Ezkurdia et al 2014), Protein evidence (Kim et al 2014)	Evidence at protein level	Evidence at protein level	Evidence at protein level	Evidence at protein level	HPA016699, CAB017548	Supportive	Supportive	Nucleus	Nucleus	Expressed in all			cerebral cortex: 26.6
CBX7		ENSG00000100307	Chromobox homolog 7	22	39516172-39548679	Protein evidence (Ezkurdia et al 2014), Protein evidence (Kim et al 2014)	Evidence at protein level	Evidence at protein level	Evidence at protein level	Evidence at protein level	CAB011574, HPA048677, HPA056480	Supportive	Supportive	Nucleus but not nucleoli, Cytoplasm	Nucleus	Expressed in all			ovary: 46.4
CBX8	HPC3, PC3, RC1	ENSG00000141570	Chromobox homolog 8	17	77765931-77775482	Protein evidence (Ezkurdia et al 2014), Protein evidence (Kim et al 2014)	Evidence at protein level	Evidence at protein level	Evidence at protein level	Evidence at protein level	HPA031462	Supportive	Supportive	Nucleus but not nucleoli	Nucleus	Mixed			testis: 4.9
CC2D1A	FLJ20241, MRT3	ENSG00000132024	Coiled-coil and C2 domain containing 1A	19	14017014-14041692	Disease related genes, Protein evidence (Ezkurdia et al 2014), Protein evidence (Kim et al 2014)	Evidence at protein level	Evidence at protein level	Evidence at protein level	Evidence at protein level	HPA005436, CAB015220	Supportive	Supportive	Nucleoli, Nucleus	Nucleoli	Expressed in all			duodenum: 44.4
CCAR1	CARP-1, CARP1, FLJ10590	ENSG00000060339	Cell division cycle and apoptosis regulator 1	10	70480769-70552134	Cancer-related genes, Protein evidence (Ezkurdia et al 2014), Protein evidence (Kim et al 2014)	Evidence at protein level	Evidence at protein level	Evidence at protein level	Evidence at protein level	HPA007856, HPA048513	Supportive	Supportive	Nucleus but not nucleoli, Golgi apparatus	Nucleus	Expressed in all			lymph node: 47.3
CCAR2	DBC-1, DBC1, KIAA1967, NET35	ENSG00000158941	Cell cycle and apoptosis regulator 2	8	22462145-22479027	Protein evidence (Ezkurdia et al 2014), Protein evidence (Kim et al 2014)	Evidence at protein level	Evidence at protein level	Evidence at protein level	Evidence at protein level	HPA019907, HPA019943, CAB072827	Supportive	Supportive	Nucleus but not nucleoli	Nucleus	Expressed in all			testis: 80.8
CCBL1	GTK, KATI	ENSG00000171097	Cysteine conjugate-beta lyase, cytoplasmic	9	131595221-131644773	Enzymes, Protein evidence (Ezkurdia et al 2014), Protein evidence (Kim et al 2014)	Evidence at protein level	Evidence at protein level	Evidence at protein level	Evidence at protein level	HPA021176, HPA021177, HPA027736	Supportive	Supportive	Cytoplasm, Nucleus but not nucleoli	Cytoplasm	Expressed in all			cerebral cortex: 10.0
CCDC112	MGC39633	ENSG00000164221	Coiled-coil domain containing 112	5	114602885-114632528	Predicted secreted proteins, Protein evidence (Ezkurdia et al 2014), Protein evidence (Kim et al 2014)	Evidence at protein level	Evidence at protein level	Evidence at transcript level	Evidence at protein level	HPA045120, HPA050621	Supportive	Supportive	Plasma membrane, Cytoplasm, Nucleus but not nucleoli	Plasma membrane	Tissue enhanced	0	testis: 39.3	colon: 10.2
CCDC113	DKFZp434N1418, HSPC065	ENSG00000103021	Coiled-coil domain containing 113	16	58265061-58317740		Evidence at protein level	Evidence at protein level	Evidence at transcript level		HPA040759, HPA040869	Supportive	Supportive	Nucleus but not nucleoli, Cytoplasm	Nucleus	Tissue enhanced	0	fallopian tube: 36.5	testis: 10.0
CCDC124		ENSG00000007080	Coiled-coil domain containing 124	19	18043825-18054800	Protein evidence (Ezkurdia et al 2014), Protein evidence (Kim et al 2014)	Evidence at protein level	Evidence at protein level	Evidence at protein level	Evidence at protein level	HPA041708, HPA046765	Supportive	Supportive	Plasma membrane, Cytoplasm	Plasma membrane	Expressed in all			skeletal muscle: 60.0
CCDC15	FLJ13215	ENSG00000149548	Coiled-coil domain containing 15	11	124824017-124911385		Evidence at protein level	Evidence at protein level	Evidence at transcript level		HPA040450, HPA041738	Supportive	Supportive	Cytoplasm, Plasma membrane	Cytoplasm	Tissue enhanced	0	testis: 9.8	skin: 2.3
CCDC155	FLJ32658, KASH5	ENSG00000161609	Coiled-coil domain containing 155	19	49891475-49921251	Predicted membrane proteins, Protein evidence (Kim et al 2014)	Evidence at protein level	Evidence at protein level	Evidence at transcript level	Evidence at protein level	HPA019937, HPA019940	Supportive	Supportive	Golgi apparatus, Vesicles	Golgi apparatus	Tissue enriched	39	testis: 50.3	pancreas: 1.3
CCDC181	C1orf114, FLJ25846	ENSG00000117477	Coiled-coil domain containing 181	1	169364108-169429907	Protein evidence (Kim et al 2014)	Evidence at protein level	Evidence at protein level	Evidence at transcript level	Evidence at protein level	HPA027189, HPA027275, HPA027281, HPA027312	Supportive	Supportive	Nucleus but not nucleoli	Nucleus	Tissue enhanced	0	fallopian tube: 14.1;testis: 23.4	kidney: 6.0
CCDC19	NESG1	ENSG00000213085	Coiled-coil domain containing 19	1	159842154-159869953	Protein evidence (Kim et al 2014)	Evidence at protein level	Evidence at protein level	Evidence at transcript level	Evidence at protein level	HPA042204, HPA043618	Supportive	Supportive	Nucleus but not nucleoli	Nucleus	Group enriched	6	fallopian tube: 52.4;testis: 25.7	lung: 6.3
CCDC40	CILD15, FAP172, FLJ20753, FLJ32021, KIAA1640	ENSG00000141519	Coiled-coil domain containing 40	17	78010435-78074412	Disease related genes, Protein evidence (Kim et al 2014)	Evidence at protein level	Evidence at protein level	Evidence at transcript level	Evidence at protein level	HPA022974	Supportive	Supportive	Cytoskeleton (Microtubules)	Cytoskeleton (Microtubules)	Tissue enhanced	0	fallopian tube: 28.2	testis: 15.4
CCDC51	FLJ12436	ENSG00000164051	Coiled-coil domain containing 51	3	48473574-48481866	Predicted membrane proteins, Protein evidence (Ezkurdia et al 2014), Protein evidence (Kim et al 2014)	Evidence at protein level	Evidence at protein level	Evidence at protein level	Evidence at protein level	HPA010980, HPA011408	Supportive	Supportive	Mitochondria, Nucleus but not nucleoli	Mitochondria	Expressed in all			kidney: 13.4
CCDC53	CGI-116	ENSG00000120860	Coiled-coil domain containing 53	12	102406705-102455927	Protein evidence (Ezkurdia et al 2014), Protein evidence (Kim et al 2014)	Evidence at protein level	Evidence at protein level	Evidence at protein level	Evidence at protein level	HPA038338, HPA038339	Supportive	Supportive	Vesicles, Cytoskeleton (Actin filaments)	Vesicles	Expressed in all			testis: 99.7
CCDC57	FLJ00130, FLJ23754	ENSG00000176155	Coiled-coil domain containing 57	17	80059336-80170706	Protein evidence (Kim et al 2014)	Evidence at protein level	Evidence at protein level	Evidence at transcript level	Evidence at protein level	HPA023315, HPA023326, HPA023342, HPA023344	Supportive	Supportive	Cytoskeleton (Microtubules), Cytoplasm, Microtubule organizing center	Cytoskeleton (Microtubules)	Expressed in all			prostate: 34.3
CCDC6	D10S170, H4, PTC, TPC, TST1	ENSG00000108091	Coiled-coil domain containing 6	10	61548521-61666414	Cancer-related genes, Cytoskeleton related proteins, Disease related genes, Protein evidence (Ezkurdia et al 2014), Protein evidence (Kim et al 2014)	Evidence at protein level	Evidence at protein level	Evidence at protein level	Evidence at protein level	HPA019049, HPA019051	Supportive	Supportive	Cytoplasm	Cytoplasm	Expressed in all			esophagus: 35.6
CCDC86	MGC2574	ENSG00000110104	Coiled-coil domain containing 86	11	60609544-60618554	Protein evidence (Ezkurdia et al 2014), Protein evidence (Kim et al 2014)	Evidence at protein level	Evidence at protein level	Evidence at protein level	Evidence at protein level	HPA041117, HPA041540	Supportive	Supportive	Nucleoli, Nucleus	Nucleoli	Expressed in all			testis: 38.9
CCDC90B	MDS011, MDS025	ENSG00000137500	Coiled-coil domain containing 90B	11	82970139-82997450	Mitochondrial proteins, Predicted membrane proteins, Protein evidence (Ezkurdia et al 2014), Protein evidence (Kim et al 2014)	Evidence at protein level	Evidence at protein level	Evidence at protein level	Evidence at protein level	HPA011130, HPA011931	Supportive	Supportive	Mitochondria	Mitochondria	Expressed in all			testis: 78.8
CCDC97	FLJ40267, MGC20255	ENSG00000142039	Coiled-coil domain containing 97	19	41816094-41830788	Protein evidence (Ezkurdia et al 2014), Protein evidence (Kim et al 2014)	Evidence at protein level	Evidence at protein level	Evidence at protein level	Evidence at protein level	HPA043320, HPA043572	Supportive	Supportive	Nucleus but not nucleoli, Plasma membrane, Cytoplasm	Nucleus	Expressed in all			testis: 22.0
CCNB1	CCNB	ENSG00000134057	Cyclin B1	5	68462837-68474072	Cancer-related genes, Plasma proteins, Predicted secreted proteins, Protein evidence (Ezkurdia et al 2014), Protein evidence (Kim et al 2014)	Evidence at protein level	Evidence at protein level	Evidence at protein level	Evidence at protein level	CAB000115, CAB003804, HPA030741	Supportive	Supportive	Cytoplasm	Cytoplasm	Expressed in all			tonsil: 70.4
CCNB2	HsT17299	ENSG00000157456	Cyclin B2	15	59397277-59417244	Cancer-related genes, Plasma proteins, Protein evidence (Ezkurdia et al 2014), Protein evidence (Kim et al 2014)	Evidence at protein level	Evidence at protein level	Evidence at protein level	Evidence at protein level	HPA008873, CAB009575	Supportive	Supportive	Cytoplasm, Golgi apparatus	Cytoplasm	Tissue enhanced	0	testis: 61.9	bone marrow: 44.5
CCNB3		ENSG00000147082	Cyclin B3	X	49967364-50094909	Protein evidence (Kim et al 2014)	Evidence at protein level	Evidence at protein level	Evidence at protein level	Evidence at protein level	HPA000496	Supportive	Supportive	Nucleus but not nucleoli	Nucleus	Tissue enhanced	0	testis: 4.7	stomach: 1.6
CCNDBP1	DIP1, GCIP	ENSG00000166946	Cyclin D-type binding-protein 1	15	43477316-43487396	Predicted secreted proteins, Protein evidence (Ezkurdia et al 2014), Protein evidence (Kim et al 2014)	Evidence at protein level	Evidence at protein level	Evidence at protein level	Evidence at protein level	CAB020664, HPA041065	Supportive	Supportive	Nucleus but not nucleoli	Nucleus	Expressed in all			bone marrow: 102.2
CCNG1	CCNG	ENSG00000113328	Cyclin G1	5	162864575-162873157	Cancer-related genes, Plasma proteins	Evidence at protein level	Evidence at protein level	Evidence at protein level		CAB000350	Supportive	Supportive	Nucleus but not nucleoli	Nucleus	Expressed in all			duodenum: 134.2
CCNL2	ania-6b, CCNM, HLA-ISO, PCEE, SB138	ENSG00000221978	Cyclin L2	1	1321091-1334708	Predicted secreted proteins, Protein evidence (Ezkurdia et al 2014), Protein evidence (Kim et al 2014)	Evidence at protein level	Evidence at protein level	Evidence at protein level	Evidence at protein level	HPA053137	Supportive	Supportive	Nucleus but not nucleoli	Nucleus	Expressed in all			skin: 171.8
CCNT1	CCNT, CYCT1, HIVE1	ENSG00000129315	Cyclin T1	12	49082247-49110681	Plasma proteins, Protein evidence (Ezkurdia et al 2014), Protein evidence (Kim et al 2014)	Evidence at protein level	Evidence at protein level	Evidence at protein level	Evidence at protein level	HPA004892, CAB009016	Supportive	Supportive	Nucleus but not nucleoli	Nucleus	Expressed in all			bone marrow: 22.6
CCT2	Cctb	ENSG00000166226	Chaperonin containing TCP1, subunit 2 (beta)	12	69979114-69995350	Plasma proteins, Protein evidence (Ezkurdia et al 2014), Protein evidence (Kim et al 2014)	Evidence at protein level	Evidence at protein level	Evidence at protein level	Evidence at protein level	HPA003197, HPA003198, CAB009850	Supportive	Supportive	Cytoplasm	Cytoplasm	Expressed in all			testis: 189.0
CCT5	KIAA0098	ENSG00000150753	Chaperonin containing TCP1, subunit 5 (epsilon)	5	10250033-10266524	Disease related genes, Plasma proteins, Protein evidence (Ezkurdia et al 2014), Protein evidence (Kim et al 2014)	Evidence at protein level	Evidence at protein level	Evidence at protein level	Evidence at protein level	HPA002238, HPA005958, CAB006271	Supportive	Supportive	Nucleoli, Cytoplasm	Nucleoli	Expressed in all			tonsil: 156.5
CD2	SRBC	ENSG00000116824	CD2 molecule	1	117297007-117311850	CD markers, FDA approved drug targets, Predicted membrane proteins, Predicted secreted proteins, Protein evidence (Ezkurdia et al 2014), Protein evidence (Kim et al 2014)	Evidence at protein level	Evidence at protein level	Evidence at protein level	Evidence at protein level	CAB002430, HPA003883	Supportive	Supportive	Nucleus but not nucleoli, Nucleoli	Nucleus	Tissue enhanced	0	lymph node: 101.6	tonsil: 69.9
CD2AP	CMS	ENSG00000198087	CD2-associated protein	6	47445525-47594999	Disease related genes, Protein evidence (Ezkurdia et al 2014), Protein evidence (Kim et al 2014)	Evidence at protein level	Evidence at protein level	Evidence at protein level	Evidence at protein level	HPA003267, HPA003326, CAB004352	Supportive	Supportive	Plasma membrane, Cytoplasm	Plasma membrane	Expressed in all			small intestine: 55.9
CD3EAP	ASE-1, CAST, PAF49	ENSG00000117877	CD3e molecule, epsilon associated protein	19	45909467-45914024	Protein evidence (Ezkurdia et al 2014), Protein evidence (Kim et al 2014)	Evidence at protein level	Evidence at protein level	Evidence at protein level	Evidence at protein level	HPA041664, HPA041734	Supportive	Supportive	Nucleus, Nucleoli, Mitochondria	Nucleus	Mixed			appendix: 3.4
CD4		ENSG00000010610	CD4 molecule	12	6896024-6929974	CD markers, FDA approved drug targets, Predicted membrane proteins, Predicted secreted proteins, Protein evidence (Ezkurdia et al 2014), Protein evidence (Kim et al 2014)	Evidence at protein level	Evidence at protein level	Evidence at protein level	Evidence at protein level	CAB000011, HPA004252, HPA004472, CAB068180	Supportive	Supportive	Plasma membrane	Plasma membrane	Expressed in all			spleen: 137.3
CD44	CD44R, CSPG8, HCELL, IN, MC56, MDU2, MDU3, MIC4, Pgp1	ENSG00000026508	CD44 molecule (Indian blood group)	11	35160417-35253949	Blood group antigen proteins, Cancer-related genes, CD markers, FDA approved drug targets, Plasma proteins, Predicted membrane proteins, Predicted secreted proteins, Protein evidence (Ezkurdia et al 2014), Protein evidence (Kim et al 2014)	Evidence at protein level	Evidence at protein level	Evidence at protein level	Evidence at protein level	CAB000112, CAB000316, HPA005785	Supportive	Supportive	Plasma membrane, Golgi apparatus	Plasma membrane	Expressed in all			skin: 429.8
CD47	IAP, MER6, OA3	ENSG00000196776	CD47 molecule	3	107762145-107809872	CD markers, Predicted membrane proteins, Protein evidence (Ezkurdia et al 2014), Protein evidence (Kim et al 2014)	Evidence at protein level	Evidence at protein level	Evidence at protein level	Evidence at protein level	CAB016055, HPA044659	Supportive	Supportive	Nucleus but not nucleoli, Golgi apparatus, Vesicles	Nucleus	Expressed in all			lung: 111.1
CD55	CR, CROM, DAF, TC	ENSG00000196352	CD55 molecule, decay accelerating factor for complement (Cromer blood group)	1	207494853-207534311	Blood group antigen proteins, CD markers, Plasma proteins, Predicted membrane proteins, Predicted secreted proteins, Protein evidence (Ezkurdia et al 2014), Protein evidence (Kim et al 2014)	Evidence at protein level	Evidence at protein level	Evidence at protein level	Evidence at protein level	HPA002190, CAB010454, HPA024386	Supportive	Supportive	Nucleus	Nucleus	Expressed in all			lung: 222.3
CD63	ME491, MLA1, TSPAN30	ENSG00000135404	CD63 molecule	12	56119107-56123491	CD markers, Plasma proteins, Predicted membrane proteins, Protein evidence (Ezkurdia et al 2014), Protein evidence (Kim et al 2014)	Evidence at protein level	Evidence at protein level	Evidence at protein level	Evidence at protein level	HPA010088, CAB026356	Supportive	Supportive	Vesicles	Vesicles	Expressed in all			smooth muscle: 669.9
CD68	DKFZp686M18236, GP110, LAMP4, macrosialin, SCARD1	ENSG00000129226	CD68 molecule	17	7482785-7485429	CD markers, Plasma proteins, Predicted membrane proteins, Predicted secreted proteins, Protein evidence (Ezkurdia et al 2014), Protein evidence (Kim et al 2014)	Evidence at protein level	Evidence at protein level	Evidence at protein level	Evidence at protein level	CAB000051, CAB000066, HPA048982	Supportive	Supportive	Golgi apparatus, Vesicles	Golgi apparatus	Expressed in all			spleen: 279.1
CD79B	B29, IGB	ENSG00000007312	CD79b molecule, immunoglobulin-associated beta	17	62006100-62009714	Cancer-related genes, CD markers, Disease related genes, Predicted membrane proteins, Protein evidence (Ezkurdia et al 2014), Protein evidence (Kim et al 2014)	Evidence at protein level	Evidence at protein level	Evidence at protein level	Evidence at protein level	HPA009178, CAB009751	Supportive	Supportive	Nucleus but not nucleoli, Plasma membrane, Cytoplasm	Nucleus	Tissue enhanced	0	lymph node: 230.6;spleen: 129.9;tonsil: 206.7	appendix: 72.0
CD81	TAPA-1, TAPA1, TSPAN28	ENSG00000110651	CD81 molecule	11	2397407-2418649	CD markers, Disease related genes, Plasma proteins, Potential drug targets, Predicted membrane proteins, Protein evidence (Ezkurdia et al 2014), Protein evidence (Kim et al 2014), Transporters	Evidence at protein level	Evidence at protein level	Evidence at protein level	Evidence at protein level	CAB002507, HPA007234	Supportive	Supportive	Plasma membrane, Cytoplasm	Plasma membrane	Expressed in all			fallopian tube: 791.3
CD9	BA2, MIC3, MRP-1, P24, TSPAN29	ENSG00000010278	CD9 molecule	12	6308881-6347425	Cancer-related genes, CD markers, Plasma proteins, Predicted membrane proteins, Protein evidence (Ezkurdia et al 2014), Protein evidence (Kim et al 2014), Transporters	Evidence at protein level	Evidence at protein level	Evidence at protein level	Evidence at protein level	CAB002490	Supportive	Supportive	Plasma membrane	Plasma membrane	Expressed in all			esophagus: 802.9
CDAN1	CDA-I, CDAI	ENSG00000140326	Codanin 1	15	43015757-43029324	Disease related genes, Plasma proteins, Predicted membrane proteins, Protein evidence (Ezkurdia et al 2014), Protein evidence (Kim et al 2014)	Evidence at protein level	Evidence at protein level	Evidence at protein level	Evidence at protein level	HPA039404, HPA040787	Supportive	Supportive	Plasma membrane, Cytoplasm	Plasma membrane	Expressed in all			ovary: 16.3
CDC123	C10orf7, D123	ENSG00000151465	Cell division cycle 123	10	12237964-12292588	Protein evidence (Ezkurdia et al 2014), Protein evidence (Kim et al 2014)	Evidence at protein level	Evidence at protein level	Evidence at protein level	Evidence at protein level	HPA037830, HPA057540	Supportive	Supportive	Nucleus but not nucleoli, Cytoplasm, Golgi apparatus	Nucleus	Expressed in all			tonsil: 80.3
CDC14A	cdc14, Cdc14A1, Cdc14A2	ENSG00000079335	Cell division cycle 14A	1	100810584-100985833	Enzymes, Plasma proteins	Evidence at protein level	Evidence at protein level	Evidence at protein level		HPA023783	Supportive	Supportive	Nucleus but not nucleoli, Cytoplasm	Nucleus	Mixed			testis: 28.7
CDC20	CDC20A, p55CDC	ENSG00000117399	Cell division cycle 20	1	43824626-43828874	Cancer-related genes, Plasma proteins, Protein evidence (Ezkurdia et al 2014), Protein evidence (Kim et al 2014)	Evidence at protein level	Evidence at protein level	Evidence at protein level	Evidence at protein level	CAB004525, HPA045842, HPA055288	Supportive	Supportive	Nucleus, Cytoplasm	Nucleus	Tissue enhanced	0	tonsil: 40.4	testis: 29.8
CDC26	ANAPC12, APC12, C9orf17	ENSG00000176386	Cell division cycle 26	9	116018115-116037869	Protein evidence (Ezkurdia et al 2014), Protein evidence (Kim et al 2014)	Evidence at protein level	Evidence at protein level	Evidence at protein level	Evidence at protein level	HPA044130	Supportive	Supportive	Nucleus but not nucleoli	Nucleus	Expressed in all			kidney: 10.2
CDC27	ANAPC3, APC3, D0S1430E, D17S978E, NUC2	ENSG00000004897	Cell division cycle 27	17	45195069-45266788	Cancer-related genes, Plasma proteins, Predicted membrane proteins, Protein evidence (Ezkurdia et al 2014), Protein evidence (Kim et al 2014)	Evidence at protein level	Evidence at protein level	Evidence at protein level	Evidence at protein level	CAB004357, CAB016315, HPA028129, HPA052399	Supportive	Supportive	Nucleus but not nucleoli	Nucleus	Expressed in all			thyroid gland: 50.9
CDC34	E2-CDC34, UBC3, UBE2R1	ENSG00000099804	Cell division cycle 34	19	531714-542097	Cancer-related genes, Enzymes, Predicted secreted proteins, Protein evidence (Ezkurdia et al 2014), Protein evidence (Kim et al 2014)	Evidence at protein level	Evidence at protein level	Evidence at protein level	Evidence at protein level	HPA002382, CAB005109, CAB047311	Supportive	Supportive	Nucleus but not nucleoli, Cytoplasm	Nucleus	Expressed in all			testis: 53.1
CDC37	P50CDC37	ENSG00000105401	Cell division cycle 37	19	10501810-10530797	Cancer-related genes, Protein evidence (Ezkurdia et al 2014), Protein evidence (Kim et al 2014)	Evidence at protein level	Evidence at protein level	Evidence at protein level	Evidence at protein level	HPA003928, CAB004214	Supportive	Supportive	Cytoplasm	Cytoplasm	Expressed in all			skeletal muscle: 139.7
CDC42	CDC42Hs, G25K	ENSG00000070831	Cell division cycle 42	1	22379120-22419437	Plasma proteins, Protein evidence (Ezkurdia et al 2014), Protein evidence (Kim et al 2014), RAS pathway related proteins	Evidence at protein level	Evidence at protein level	Evidence at protein level	Evidence at protein level	CAB004360	Supportive	Supportive	Cytoskeleton (Microtubules), Cytoskeleton (Cytokinetic bridge)	Cytoskeleton (Microtubules)	Expressed in all			bone marrow: 132.7
CDC45	CDC45L, CDC45L2	ENSG00000093009	Cell division cycle 45	22	19466982-19508135	Plasma proteins, Predicted secreted proteins, Protein evidence (Ezkurdia et al 2014), Protein evidence (Kim et al 2014)	Evidence at protein level	Evidence at protein level	Evidence at protein level	Evidence at protein level	HPA000614, CAB009459	Supportive	Supportive	Nucleus	Nucleus	Tissue enhanced	0	testis: 25.0	bone marrow: 16.9
CDC5L	CDC5, CEF1, hCDC5, PCDC5RP	ENSG00000096401	Cell division cycle 5-like	6	44355262-44418163	Disease related genes, Plasma proteins, Protein evidence (Ezkurdia et al 2014), Protein evidence (Kim et al 2014), Transcription factors	Evidence at protein level	Evidence at protein level	Evidence at protein level	Evidence at protein level	HPA006302, HPA011361, CAB012275	Supportive	Supportive	Nucleus, Nucleoli, Vesicles	Nucleus	Expressed in all			tonsil: 13.3
CDC6	CDC18L	ENSG00000094804	Cell division cycle 6	17	38443885-38459171	Cancer-related genes, Disease related genes, Plasma proteins, Protein evidence (Ezkurdia et al 2014), Protein evidence (Kim et al 2014)	Evidence at protein level	Evidence at protein level	Evidence at protein level	Evidence at protein level	HPA050114, HPA054703	Supportive	Supportive	Nucleus but not nucleoli, Cytoplasm, Golgi apparatus	Nucleus	Mixed			tonsil: 12.8
CDC73	C1orf28, HRPT2, parafibromin	ENSG00000134371	Cell division cycle 73	1	193091147-193223031	Cancer-related genes, Disease related genes, Protein evidence (Ezkurdia et al 2014), Protein evidence (Kim et al 2014)	Evidence at protein level	Evidence at protein level	Evidence at protein level	Evidence at protein level	CAB016359	Supportive	Supportive	Nucleus, Cytoplasm	Nucleus	Expressed in all			thyroid gland: 21.1
CDCA7L	JPO2, R1, RAM2	ENSG00000164649	Cell division cycle associated 7-like	7	21940518-21985702	Protein evidence (Ezkurdia et al 2014), Protein evidence (Kim et al 2014)	Evidence at protein level	Evidence at protein level	Evidence at protein level	Evidence at protein level	HPA027169	Supportive	Supportive	Nucleus, Nucleoli	Nucleus	Expressed in all			bone marrow: 37.3
CDCA8	BOR, DasraB, FLJ12042, MESRGP	ENSG00000134690	Cell division cycle associated 8	1	38158090-38175391	Protein evidence (Ezkurdia et al 2014), Protein evidence (Kim et al 2014)	Evidence at protein level	Evidence at protein level	Evidence at protein level	Evidence at protein level	HPA028120, HPA028258, HPA028783, CAB040294	Supportive	Supportive	Nucleus, Nucleoli, Cytoskeleton (Cytokinetic bridge)	Nucleus	Mixed			tonsil: 22.6
CDH1	CD324, UVO, uvomorulin	ENSG00000039068	Cadherin 1, type 1, E-cadherin (epithelial)	16	68771128-68869451	Cancer-related genes, CD markers, Disease related genes, Plasma proteins, Predicted membrane proteins, Predicted secreted proteins, Protein evidence (Ezkurdia et al 2014), Protein evidence (Kim et al 2014)	Evidence at protein level	Evidence at protein level	Evidence at protein level	Evidence at protein level	CAB000087, HPA004812, CAB028364	Supportive	Supportive	Plasma membrane, Golgi apparatus, Vesicles, Focal Adhesions	Plasma membrane	Mixed			thyroid gland: 146.0
CDH2	CD325, CDHN, NCAD	ENSG00000170558	Cadherin 2, type 1, N-cadherin (neuronal)	18	25530930-25757410	CD markers, Plasma proteins, Predicted membrane proteins, Protein evidence (Ezkurdia et al 2014), Protein evidence (Kim et al 2014)	Evidence at protein level	Evidence at protein level	Evidence at protein level	Evidence at protein level	CAB000141, CAB018580, HPA058574	Supportive	Supportive	Plasma membrane, Cell Junctions	Plasma membrane	Tissue enhanced	0	heart muscle: 147.0	adrenal gland: 63.5
CDK1	CDC2, CDC28A	ENSG00000170312	Cyclin-dependent kinase 1	10	62538089-62554610	Cancer-related genes, Enzymes, Plasma proteins, Protein evidence (Ezkurdia et al 2014), Protein evidence (Kim et al 2014)	Evidence at protein level	Evidence at protein level	Evidence at protein level	Evidence at protein level	HPA003387, CAB003799	Supportive	Supportive	Cytoplasm, Nucleus	Cytoplasm	Mixed			tonsil: 47.4
CDK11A	CDC2L2, CDC2L3, CDK11-p110, CDK11-p46, CDK11-p58, p58GTA, PITSLRE	ENSG00000008128	Cyclin-dependent kinase 11A	1	1634169-1655766	Enzymes, Protein evidence (Ezkurdia et al 2014), Protein evidence (Kim et al 2014)	Evidence at protein level	Evidence at protein level	Evidence at protein level	Evidence at protein level	CAB010467, HPA025061	Supportive	Supportive	Nucleus, Cytoplasm	Nucleus	Expressed in all			bone marrow: 113.0
CDK12	CRK7, CRKR, CRKRS, KIAA0904	ENSG00000167258	Cyclin-dependent kinase 12	17	37617764-37721160	Cancer-related genes, Disease related genes, Enzymes, Potential drug targets, Protein evidence (Ezkurdia et al 2014), Protein evidence (Kim et al 2014)	Evidence at protein level	Evidence at protein level	Evidence at protein level	Evidence at protein level	HPA008038	Supportive	Supportive	Nucleus	Nucleus	Expressed in all			bone marrow: 32.0
CDK16	FLJ16665, PCTAIRE, PCTAIRE1, PCTGAIRE, PCTK1	ENSG00000102225	Cyclin-dependent kinase 16	X	47077259-47089396	Enzymes, Protein evidence (Ezkurdia et al 2014), Protein evidence (Kim et al 2014)	Evidence at protein level	Evidence at protein level	Evidence at protein level	Evidence at protein level	HPA000974, HPA001366, CAB016535	Supportive	Supportive	Cytoplasm, Plasma membrane, Cytoskeleton (Microtubules)	Cytoplasm	Expressed in all			skeletal muscle: 87.8
CDK6	PLSTIRE	ENSG00000105810	Cyclin-dependent kinase 6	7	92234235-92465908	Cancer-related genes, Enzymes, Plasma proteins, Protein evidence (Ezkurdia et al 2014), Protein evidence (Kim et al 2014)	Evidence at protein level	Evidence at protein level	Evidence at protein level	Evidence at protein level	HPA002637, CAB004363	Supportive	Supportive	Nucleus but not nucleoli, Cytoplasm	Nucleus	Mixed			placenta: 15.3
CDK7	CAK, CAK1, CDKN7, MO15, STK1	ENSG00000134058	Cyclin-dependent kinase 7	5	68530668-68573250	Cancer-related genes, Enzymes, Plasma proteins, Protein evidence (Ezkurdia et al 2014), Protein evidence (Kim et al 2014)	Evidence at protein level	Evidence at protein level	Evidence at protein level	Evidence at protein level	CAB004364, HPA007932	Supportive	Supportive	Nucleus, Cytoplasm, Mitochondria	Nucleus	Expressed in all			testis: 26.6
CDK9	C-2k, CDC2L4, PITALRE, TAK	ENSG00000136807	Cyclin-dependent kinase 9	9	130547958-130553066	Disease related genes, Enzymes, Plasma proteins, Potential drug targets, Protein evidence (Ezkurdia et al 2014), Protein evidence (Kim et al 2014)	Evidence at protein level	Evidence at protein level	Evidence at protein level	Evidence at protein level	CAB004216, HPA006738	Supportive	Supportive	Nucleus but not nucleoli, Vesicles	Nucleus	Expressed in all			ovary: 80.9
CDKL5	EIEE2, STK9	ENSG00000008086	Cyclin-dependent kinase-like 5	X	18443703-18671749	Disease related genes, Enzymes, Plasma proteins, Potential drug targets, Protein evidence (Kim et al 2014)	Evidence at protein level	Evidence at protein level	Evidence at protein level	Evidence at protein level	HPA002847, CAB011577	Supportive	Supportive	Nucleus but not nucleoli	Nucleus	Tissue enhanced	0	cerebral cortex: 11.4	testis: 5.6
CDV3	H41	ENSG00000091527	CDV3 homolog (mouse)	3	133292574-133309105	Plasma proteins, Protein evidence (Ezkurdia et al 2014), Protein evidence (Kim et al 2014)	Evidence at protein level	Evidence at protein level	Evidence at protein level	Evidence at protein level	HPA029761, HPA029762, HPA029763	Supportive	Supportive	Cytoplasm, Nucleoli	Cytoplasm	Expressed in all			tonsil: 155.6
CDX2	CDX3	ENSG00000165556	Caudal type homeobox 2	13	28536274-28545276	Cancer-related genes, Protein evidence (Ezkurdia et al 2014), Transcription factors	Evidence at protein level	Evidence at protein level	Evidence at protein level	Evidence at protein level	CAB002221, HPA045669, HPA049580	Supportive	Supportive	Nucleus but not nucleoli	Nucleus	Group enriched	5	colon: 63.0;duodenum: 48.3;rectum: 59.9;small intestine: 56.1	appendix: 10.9
CDYL	CDYL1, DKFZP586C1622	ENSG00000153046	Chromodomain protein, Y-like	6	4706393-4955785	Enzymes, Protein evidence (Ezkurdia et al 2014), Protein evidence (Kim et al 2014)	Evidence at protein level	Evidence at protein level	Evidence at protein level	Evidence at protein level	CAB012249, HPA035577, HPA035578	Supportive	Supportive	Nucleus but not nucleoli	Nucleus	Expressed in all			placenta: 23.8
CEBPB	C/EBP-beta, CRP2, IL6DBP, LAP, NFIL6, TCF5	ENSG00000172216	CCAAT/enhancer binding protein (C/EBP), beta	20	48807376-48809212	Protein evidence (Ezkurdia et al 2014), Protein evidence (Kim et al 2014), Transcription factors	Evidence at protein level	Evidence at protein level	Evidence at protein level	Evidence at protein level	CAB004213	Supportive	Supportive	Nucleus but not nucleoli	Nucleus	Expressed in all			adrenal gland: 67.7
CEBPE	CRP1	ENSG00000092067	CCAAT/enhancer binding protein (C/EBP), epsilon	14	23586513-23588825	Protein evidence (Ezkurdia et al 2014), Protein evidence (Kim et al 2014), Transcription factors	Evidence at protein level	Evidence at protein level	Evidence at protein level	Evidence at protein level	HPA002928, CAB005113	Supportive	Supportive	Nucleus but not nucleoli	Nucleus	Tissue enriched	11	bone marrow: 20.1	small intestine: 1.7
CEBPG	GPE1BP, IG/EBP-1	ENSG00000153879	CCAAT/enhancer binding protein (C/EBP), gamma	19	33864236-33873592	Protein evidence (Ezkurdia et al 2014), Protein evidence (Kim et al 2014), Transcription factors	Evidence at protein level	Evidence at protein level	Evidence at protein level	Evidence at protein level	HPA012024	Supportive	Supportive	Nucleus but not nucleoli	Nucleus	Expressed in all			small intestine: 31.6
CELF1	BRUNOL2, CUG-BP, CUGBP, CUGBP1, EDEN-BP, hNab50, NAB50, NAPOR	ENSG00000149187	CUGBP, Elav-like family member 1	11	47487496-47587121	Plasma proteins, Protein evidence (Ezkurdia et al 2014), Protein evidence (Kim et al 2014)	Evidence at protein level	Evidence at protein level	Evidence at protein level	Evidence at protein level	CAB016114, HPA044597	Supportive	Supportive	Nucleus but not nucleoli	Nucleus	Expressed in all			lymph node: 43.3
CENPH		ENSG00000153044	Centromere protein H	5	68485375-68506184	Protein evidence (Ezkurdia et al 2014), Protein evidence (Kim et al 2014)	Evidence at protein level	Evidence at protein level	Evidence at protein level	Evidence at protein level	HPA036494	Supportive	Supportive	Nucleus, Nucleoli	Nucleus	Mixed			testis: 29.2
CENPV	CENP-V, p30, PRR6	ENSG00000166582	Centromere protein V	17	16245848-16256970	Protein evidence (Ezkurdia et al 2014), Protein evidence (Kim et al 2014)	Evidence at protein level	Evidence at protein level	Evidence at protein level	Evidence at protein level	HPA042529, HPA042616	Supportive	Supportive	Nucleus but not nucleoli, Cytoplasm	Nucleus	Expressed in all			small intestine: 54.5
CEP290	3H11Ag, BBS14, CT87, FLJ13615, JBTS5, KIAA0373, LCA10, MKS4, NPHP6, POC3, rd16, SLSN6	ENSG00000198707	Centrosomal protein 290kDa	12	88442793-88535993	Disease related genes, Protein evidence (Ezkurdia et al 2014), Protein evidence (Kim et al 2014)	Evidence at protein level	Evidence at protein level	Evidence at protein level	Evidence at protein level	CAB029995, HPA043918, HPA064397	Supportive	Supportive	Centrosome	Centrosome	Mixed			testis: 13.2
CEP350	CAP350, KIAA0480	ENSG00000135837	Centrosomal protein 350kDa	1	179923873-180084015	Plasma proteins, Protein evidence (Ezkurdia et al 2014), Protein evidence (Kim et al 2014)	Evidence at protein level	Evidence at protein level	Evidence at protein level	Evidence at protein level	HPA028355, HPA028357, HPA030845	Supportive	Supportive	Centrosome, Nucleus but not nucleoli	Centrosome	Expressed in all			testis: 64.6
CEP68	KIAA0582	ENSG00000011523	Centrosomal protein 68kDa	2	65283500-65314138	Protein evidence (Ezkurdia et al 2014), Protein evidence (Kim et al 2014)	Evidence at protein level	Evidence at protein level	Evidence at protein level	Evidence at protein level	HPA040493, HPA040620	Supportive	Supportive	Nucleus, Microtubule organizing center	Nucleus	Expressed in all			ovary: 20.8
CES1	CEH, CES1A1, CES1A2, CES2, HMSE, HMSE1, SES1	ENSG00000198848	Carboxylesterase 1	16	55836763-55867249	Enzymes, FDA approved drug targets, Plasma proteins, Predicted secreted proteins, Protein evidence (Ezkurdia et al 2014), Protein evidence (Kim et al 2014)	Evidence at protein level	Evidence at protein level	Evidence at protein level	Evidence at protein level	HPA012023, HPA046717	Supportive	Supportive	Endoplasmic reticulum	Endoplasmic reticulum	Group enriched	5	gallbladder: 370.5;liver: 1125.5	adipose tissue: 147.5
CFLAR	c-FLIP, CASH, CASP8AP1, Casper, CLARP, FLAME, FLIP, I-FLICE, MRIT	ENSG00000003402	CASP8 and FADD-like apoptosis regulator	2	201980827-202041410	Cancer-related genes, Enzymes, Protein evidence (Ezkurdia et al 2014), Protein evidence (Kim et al 2014)	Evidence at protein level	Evidence at protein level	Evidence at protein level	Evidence at protein level	HPA019044, CAB022157, CAB025216	Supportive	Supportive	Nucleus, Plasma membrane, Cytoplasm	Nucleus	Expressed in all			bone marrow: 126.0
CGB2		ENSG00000104818	Chorionic gonadotropin, beta polypeptide 2	19	49535169-49536495	Predicted secreted proteins	Evidence at protein level	Evidence at protein level			HPA038925, HPA038934	Supportive	Supportive	Cytoplasm	Cytoplasm	Tissue enriched	21	placenta: 5.7	testis: 0.3
CGB8		ENSG00000213030	Chorionic gonadotropin, beta polypeptide 8	19	49550895-49552400	Cancer-related genes, Plasma proteins, Predicted secreted proteins	Evidence at protein level	Evidence at protein level	Evidence at protein level		HPA038925, HPA038934	Supportive	Supportive	Cytoplasm	Cytoplasm	Tissue enriched	201	placenta: 24.3	cerebral cortex: 0.1
CGGBP1	CGGBP, p20-CGGBP	ENSG00000163320	CGG triplet repeat binding protein 1	3	88101094-88199035	Protein evidence (Ezkurdia et al 2014), Protein evidence (Kim et al 2014)	Evidence at protein level	Evidence at protein level	Evidence at protein level	Evidence at protein level	HPA035568, HPA037017	Supportive	Supportive	Nucleus	Nucleus	Expressed in all			lymph node: 66.9
CGN	KIAA1319	ENSG00000143375	Cingulin	1	151482986-151511168	Plasma proteins, Protein evidence (Ezkurdia et al 2014), Protein evidence (Kim et al 2014)	Evidence at protein level	Evidence at protein level	Evidence at protein level	Evidence at protein level	CAB017193, HPA027586, HPA027587, HPA027657	Supportive	Supportive	Cell Junctions, Nucleus but not nucleoli, Plasma membrane, Golgi apparatus	Cell Junctions	Mixed			duodenum: 68.4
CGNL1	FLJ14957, JACOP, KIAA1749, paracingulin	ENSG00000128849	Cingulin-like 1	15	57668165-57842925	Disease related genes, Protein evidence (Ezkurdia et al 2014), Protein evidence (Kim et al 2014)	Evidence at protein level	Evidence at protein level	Evidence at protein level	Evidence at protein level	CAB013500, HPA056911	Supportive	Supportive	Nucleus but not nucleoli, Golgi apparatus, Cytoskeleton (Intermediate filaments)	Nucleus	Tissue enhanced	0	kidney: 67.7	salivary gland: 24.5
CHAF1B	CAF-1, CAF1, CAF1A, CAF1P60, MPHOSPH7, MPP7	ENSG00000159259	Chromatin assembly factor 1, subunit B (p60)	21	37757676-37791313	Plasma proteins, Protein evidence (Ezkurdia et al 2014), Protein evidence (Kim et al 2014)	Evidence at protein level	Evidence at protein level	Evidence at protein level	Evidence at protein level	HPA021679, CAB033604	Supportive	Supportive	Nucleus but not nucleoli	Nucleus	Mixed			skeletal muscle: 6.8
CHAMP1	C13orf8, CAMP, CHAMP, ZNF828	ENSG00000198824	Chromosome alignment maintaining phosphoprotein 1	13	115079988-115092796	Protein evidence (Ezkurdia et al 2014), Protein evidence (Kim et al 2014)	Evidence at protein level	Evidence at protein level	Evidence at protein level	Evidence at protein level	HPA006623, HPA008900	Supportive	Supportive	Nucleus but not nucleoli	Nucleus	Expressed in all			tonsil: 18.1
CHCHD2	C7orf17	ENSG00000106153	Coiled-coil-helix-coiled-coil-helix domain containing 2	7	56169262-56174269	Mitochondrial proteins, Protein evidence (Ezkurdia et al 2014), Protein evidence (Kim et al 2014)	Evidence at protein level	Evidence at protein level	Evidence at protein level	Evidence at protein level	HPA027407, HPA052510	Supportive	Supportive	Mitochondria	Mitochondria	Expressed in all			adrenal gland: 189.3
CHCHD3	FLJ20420, MINOS3, PPP1R22	ENSG00000106554	Coiled-coil-helix-coiled-coil-helix domain containing 3	7	132469629-132766848	Mitochondrial proteins, Predicted membrane proteins, Protein evidence (Ezkurdia et al 2014), Protein evidence (Kim et al 2014)	Evidence at protein level	Evidence at protein level	Evidence at protein level	Evidence at protein level	HPA042935	Supportive	Supportive	Mitochondria	Mitochondria	Expressed in all			skeletal muscle: 114.2
CHD1L	ALC1	ENSG00000131778	Chromodomain helicase DNA binding protein 1-like	1	146714291-146767443	Enzymes, Protein evidence (Ezkurdia et al 2014), Protein evidence (Kim et al 2014)	Evidence at protein level	Evidence at protein level	Evidence at protein level	Evidence at protein level	HPA027789, HPA028670	Supportive	Supportive	Nucleus but not nucleoli	Nucleus	Expressed in all			testis: 28.0
CHD4	Mi-2b, Mi2-BETA	ENSG00000111642	Chromodomain helicase DNA binding protein 4	12	6679249-6716642	Cancer-related genes, Enzymes, Plasma proteins, Protein evidence (Ezkurdia et al 2014), Protein evidence (Kim et al 2014)	Evidence at protein level	Evidence at protein level	Evidence at protein level	Evidence at protein level	HPA012008	Supportive	Supportive	Nucleus	Nucleus	Expressed in all			tonsil: 76.4
CHMP5	C9orf83, CGI-34, HSPC177, SNF7DC2, Vps60	ENSG00000086065	Charged multivesicular body protein 5	9	33264940-33281977	Plasma proteins, Protein evidence (Ezkurdia et al 2014), Protein evidence (Kim et al 2014)	Evidence at protein level	Evidence at protein level	Evidence at protein level	Evidence at protein level	CAB033874, HPA042883, HPA056437	Supportive	Supportive	Cytoplasm, Cytoskeleton (Microtubules), Cytoskeleton (Cytokinetic bridge), Nucleus but not nucleoli	Cytoplasm	Expressed in all			kidney: 75.5
CHUK	IkBKA, IKK-alpha, IKK1, IKKA, NFKBIKA, TCF16	ENSG00000213341	Conserved helix-loop-helix ubiquitous kinase	10	101948055-101989376	Disease related genes, Enzymes, Potential drug targets, Protein evidence (Ezkurdia et al 2014), Protein evidence (Kim et al 2014), RAS pathway related proteins	Evidence at protein level	Evidence at protein level	Evidence at protein level	Evidence at protein level	HPA001402, CAB004240, CAB018564	Supportive	Supportive	Nucleus but not nucleoli, Cytoplasm, Vesicles	Nucleus	Expressed in all			kidney: 19.4
CIAPIN1	Anamorsin	ENSG00000005194	Cytokine induced apoptosis inhibitor 1	16	57462081-57481440	Protein evidence (Ezkurdia et al 2014), Protein evidence (Kim et al 2014)	Evidence at protein level	Evidence at protein level	Evidence at protein level	Evidence at protein level	HPA041350, HPA042182	Supportive	Supportive	Nucleus but not nucleoli	Nucleus	Expressed in all			testis: 54.1
CIB2	DFNB48, KIP2, USH1J	ENSG00000136425	Calcium and integrin binding family member 2	15	78396948-78423886	Cancer-related genes, Disease related genes	Evidence at protein level	Evidence at protein level	Evidence at protein level		HPA036697, HPA056862	Supportive	Supportive	Nucleus	Nucleus	Mixed			small intestine: 23.8
CIC	KIAA0306	ENSG00000079432	Capicua transcriptional repressor	19	42772689-42799949	Cancer-related genes, Protein evidence (Ezkurdia et al 2014), Protein evidence (Kim et al 2014), Transcription factors	Evidence at protein level	Evidence at protein level	Evidence at protein level	Evidence at protein level	CAB026388, HPA044341	Supportive	Supportive	Nucleus but not nucleoli	Nucleus	Expressed in all			testis: 39.4
CITED2	MRG1	ENSG00000164442	Cbp/p300-interacting transactivator, with Glu/Asp-rich carboxy-terminal domain, 2	6	139693393-139695757	Disease related genes, Plasma proteins, Protein evidence (Kim et al 2014)	Evidence at protein level	Evidence at protein level	Evidence at protein level	Evidence at protein level	CAB016157	Supportive	Supportive	Nucleus but not nucleoli	Nucleus	Expressed in all			ovary: 188.8
CKAP5	ch-TOG, KIAA0097, TOG, TOGp	ENSG00000175216	Cytoskeleton associated protein 5	11	46764598-46867847	Plasma proteins, Protein evidence (Ezkurdia et al 2014), Protein evidence (Kim et al 2014)	Evidence at protein level	Evidence at protein level	Evidence at protein level	Evidence at protein level	HPA039377, HPA040375	Supportive	Supportive	Plasma membrane, Cytoplasm	Plasma membrane	Expressed in all			testis: 57.2
CLCC1	MCLC	ENSG00000121940	Chloride channel CLIC-like 1	1	109472130-109506111	Predicted membrane proteins, Protein evidence (Ezkurdia et al 2014), Protein evidence (Kim et al 2014), Transporters	Evidence at protein level	Evidence at protein level	Evidence at protein level	Evidence at protein level	HPA009087, HPA013210	Supportive	Supportive	Endoplasmic reticulum	Endoplasmic reticulum	Expressed in all			thyroid gland: 20.7
CLCN7	CLC-7, CLC7, OPTA2, PPP1R63	ENSG00000103249	Chloride channel, voltage-sensitive 7	16	1494935-1525581	Disease related genes, Potential drug targets, Predicted membrane proteins, Protein evidence (Ezkurdia et al 2014), Protein evidence (Kim et al 2014), Transporters	Evidence at protein level	Evidence at protein level	Evidence at protein level	Evidence at protein level	HPA043019, HPA043586	Supportive	Supportive	Nucleus but not nucleoli	Nucleus	Expressed in all			spleen: 56.2
CLDN2		ENSG00000165376	Claudin 2	X	106143394-106174091	Predicted membrane proteins, Protein evidence (Ezkurdia et al 2014), Protein evidence (Kim et al 2014)	Evidence at protein level	Evidence at protein level	Evidence at protein level	Evidence at protein level	CAB002609, HPA030737, HPA051548	Supportive	Supportive	Nucleus but not nucleoli, Cell Junctions	Nucleus	Tissue enhanced	0	gallbladder: 103.7;kidney: 114.6	liver: 23.7
CLDN4	CPE-R, CPETR, CPETR1, hCPE-R, WBSCR8	ENSG00000189143	Claudin 4	7	73213872-73247014	Cancer-related genes, Disease related genes, Potential drug targets, Predicted membrane proteins, Protein evidence (Ezkurdia et al 2014), Protein evidence (Kim et al 2014), Transporters	Evidence at protein level	Evidence at protein level	Evidence at protein level	Evidence at protein level	CAB002610, HPA007322	Supportive	Supportive	Plasma membrane	Plasma membrane	Mixed			colon: 173.5
CLGN		ENSG00000153132	Calmegin	4	141309609-141349122	Predicted membrane proteins, Predicted secreted proteins, Protein evidence (Ezkurdia et al 2014), Protein evidence (Kim et al 2014)	Evidence at protein level	Evidence at protein level	Evidence at protein level	Evidence at protein level	CAB020709, HPA048761	Supportive	Supportive	Endoplasmic reticulum	Endoplasmic reticulum	Tissue enhanced	0	heart muscle: 40.8;testis: 86.1	prostate: 22.1
CLIC1	NCC27, p64CLCP	ENSG00000213719	Chloride intracellular channel 1	6	31698358-31707540	Cancer-related genes, Plasma proteins, Protein evidence (Ezkurdia et al 2014), Protein evidence (Kim et al 2014), Transporters	Evidence at protein level	Evidence at protein level	Evidence at protein level	Evidence at protein level	CAB020825, CAB040557	Supportive	Supportive	Cytoplasm	Cytoplasm	Expressed in all			rectum: 330.2
CLIC3		ENSG00000169583	Chloride intracellular channel 3	9	139889087-139891255	Plasma proteins, Protein evidence (Ezkurdia et al 2014), Protein evidence (Kim et al 2014), Transporters	Evidence at protein level	Evidence at protein level	Evidence at protein level	Evidence at protein level	HPA005963	Supportive	Supportive	Nucleus, Cytoplasm	Nucleus	Group enriched	5	esophagus: 52.0;lung: 33.3;placenta: 33.3;skin: 28.6;thyroid gland: 46.2;tonsil: 15.3	spleen: 6.8
CLIC4	CLIC4L, DKFZP566G223, H1, huH1, P64H1	ENSG00000169504	Chloride intracellular channel 4	1	25071848-25170815	Protein evidence (Ezkurdia et al 2014), Protein evidence (Kim et al 2014), Transporters	Evidence at protein level	Evidence at protein level	Evidence at protein level	Evidence at protein level	HPA008019	Supportive	Supportive	Cytoplasm	Cytoplasm	Expressed in all			smooth muscle: 230.5
CLINT1	CLINT, ENTH, EPNR, KIAA0171	ENSG00000113282	Clathrin interactor 1	5	157212751-157286183	Plasma proteins, Protein evidence (Ezkurdia et al 2014), Protein evidence (Kim et al 2014)	Evidence at protein level	Evidence at protein level	Evidence at protein level	Evidence at protein level	HPA043280	Supportive	Supportive	Vesicles	Vesicles	Expressed in all			bone marrow: 106.6
CLK3	clk3	ENSG00000179335	CDC-like kinase 3	15	74890841-74932057	Enzymes, Protein evidence (Ezkurdia et al 2014), Protein evidence (Kim et al 2014)	Evidence at protein level	Evidence at protein level	Evidence at protein level	Evidence at protein level	HPA046817	Supportive	Supportive	Nucleus but not nucleoli, Cytoskeleton (Intermediate filaments)	Nucleus	Expressed in all			bone marrow: 167.1
CLN6	FLJ20561, HsT18960, nclf	ENSG00000128973	Ceroid-lipofuscinosis, neuronal 6, late infantile, variant	15	68499330-68549549	Disease related genes, Predicted membrane proteins, Protein evidence (Ezkurdia et al 2014), Protein evidence (Kim et al 2014)	Evidence at protein level	Evidence at protein level	Evidence at protein level	Evidence at protein level	HPA043388, HPA066046	Supportive	Supportive	Nuclear membrane, Endoplasmic reticulum, Vesicles, Nucleus but not nucleoli	Nuclear membrane	Expressed in all			bone marrow: 19.8
CLOCK	bHLHe8, KAT13D, KIAA0334	ENSG00000134852	Clock circadian regulator	4	56294070-56413305	Enzymes, Protein evidence (Ezkurdia et al 2014), Protein evidence (Kim et al 2014), Transcription factors	Evidence at protein level	Evidence at protein level	Evidence at protein level	Evidence at protein level	HPA001867, HPA027565	Supportive	Supportive	Nucleus but not nucleoli, Vesicles	Nucleus	Expressed in all			testis: 21.5
CLP1	hClp1, HEAB	ENSG00000172409	Cleavage and polyadenylation factor I subunit 1	11	57416465-57429340	Cancer-related genes, Disease related genes, Enzymes, Potential drug targets, Protein evidence (Ezkurdia et al 2014), Protein evidence (Kim et al 2014)	Evidence at protein level	Evidence at protein level	Evidence at protein level	Evidence at protein level	HPA057770	Supportive	Supportive	Nucleus but not nucleoli	Nucleus	Expressed in all			bone marrow: 16.5
CLPP		ENSG00000125656	Caseinolytic mitochondrial matrix peptidase proteolytic subunit	19	6361463-6368919	Disease related genes, Enzymes, Mitochondrial proteins, Potential drug targets, Protein evidence (Ezkurdia et al 2014), Protein evidence (Kim et al 2014)	Evidence at protein level	Evidence at protein level	Evidence at protein level	Evidence at protein level	HPA010649	Supportive	Supportive	Mitochondria	Mitochondria	Expressed in all			skeletal muscle: 49.5
CLTA	Lca	ENSG00000122705	Clathrin, light chain A	9	36190853-36304778	Plasma proteins, Protein evidence (Ezkurdia et al 2014), Protein evidence (Kim et al 2014)	Evidence at protein level	Evidence at protein level	Evidence at protein level	Evidence at protein level	CAB002665, HPA050918, HPA054667	Supportive	Supportive	Vesicles	Vesicles	Expressed in all			colon: 120.0
CLTB	Lcb	ENSG00000175416	Clathrin, light chain B	5	175819456-175843570	Plasma proteins, Protein evidence (Ezkurdia et al 2014), Protein evidence (Kim et al 2014)	Evidence at protein level	Evidence at protein level	Evidence at protein level	Evidence at protein level	CAB003692, HPA036458	Supportive	Supportive	Vesicles, Plasma membrane, Cytoplasm	Vesicles	Expressed in all			esophagus: 165.4
CLTC	CLTCL2, Hc	ENSG00000141367	Clathrin, heavy chain (Hc)	17	57697219-57773671	Cancer-related genes, Plasma proteins, Protein evidence (Ezkurdia et al 2014), Protein evidence (Kim et al 2014)	Evidence at protein level	Evidence at protein level	Evidence at protein level	Evidence at protein level	CAB010389, CAB011571, CAB017155, HPA059143	Supportive	Supportive	Cytoplasm, Vesicles	Cytoplasm	Expressed in all			cerebral cortex: 163.8
CMC4	MTCP1, MTCP1NB, p8, P8MTCP1	ENSG00000182712	C-x(9)-C motif containing 4	X	154289897-154299637	Disease related genes, Mitochondrial proteins, Protein evidence (Ezkurdia et al 2014), Protein evidence (Kim et al 2014)	Evidence at protein level	Evidence at protein level	Evidence at protein level	Evidence at protein level	HPA045866	Supportive	Supportive	Mitochondria	Mitochondria	Expressed in all			heart muscle: 24.7
CMTM2	CKLFSF2, FLJ25732, MGC39436	ENSG00000140932	CKLF-like MARVEL transmembrane domain containing 2	16	66613351-66622178	Predicted membrane proteins	Evidence at protein level	Evidence at protein level	Evidence at transcript level		HPA014719, HPA014741	Supportive	Supportive	Nucleus but not nucleoli	Nucleus	Tissue enriched	22	testis: 359.1	spleen: 16.2
CMTR1	FTSJD2, ISG95, KIAA0082, MTr1	ENSG00000137200	Cap methyltransferase 1	6	37400995-37450603	Enzymes, Protein evidence (Ezkurdia et al 2014), Protein evidence (Kim et al 2014)	Evidence at protein level	Evidence at protein level	Evidence at protein level	Evidence at protein level	HPA029954, HPA029979, HPA029980	Supportive	Supportive	Nucleus but not nucleoli, Cytoplasm	Nucleus	Expressed in all			testis: 65.6
CNN3		ENSG00000117519	Calponin 3, acidic	1	95362507-95392834	Plasma proteins, Protein evidence (Ezkurdia et al 2014), Protein evidence (Kim et al 2014)	Evidence at protein level	Evidence at protein level	Evidence at protein level	Evidence at protein level	CAB009849, HPA051237	Supportive	Supportive	Cytoplasm, Cytoskeleton (Actin filaments)	Cytoplasm	Expressed in all			endometrium: 237.1
CNP		ENSG00000173786	2',3'-cyclic nucleotide 3' phosphodiesterase	17	40118759-40129749	Enzymes, Plasma proteins, Protein evidence (Ezkurdia et al 2014), Protein evidence (Kim et al 2014)	Evidence at protein level	Evidence at protein level	Evidence at protein level	Evidence at protein level	CAB002672, HPA023266, HPA023278, HPA023280, HPA023338	Supportive	Supportive	Nucleus, Cytoplasm	Nucleus	Tissue enriched	7	cerebral cortex: 307.7	kidney: 47.2
CNTROB	LIP8, PP1221	ENSG00000170037	Centrobin, centrosomal BRCA2 interacting protein	17	7835419-7853236	Protein evidence (Ezkurdia et al 2014), Protein evidence (Kim et al 2014)	Evidence at protein level	Evidence at protein level	Evidence at protein level	Evidence at protein level	HPA023319, HPA023320, HPA023321, HPA023325	Supportive	Supportive	Centrosome, Cytoplasm	Centrosome	Expressed in all			testis: 56.4
COBL	KIAA0633	ENSG00000106078	Cordon-bleu WH2 repeat protein	7	51083909-51384515	Protein evidence (Ezkurdia et al 2014), Protein evidence (Kim et al 2014)	Evidence at protein level	Evidence at protein level	Evidence at protein level	Evidence at protein level	HPA019033, HPA019167	Supportive	Supportive	Plasma membrane, Cell Junctions	Plasma membrane	Mixed			skeletal muscle: 44.8
COG3	SEC34	ENSG00000136152	Component of oligomeric golgi complex 3	13	46039060-46110765	Predicted secreted proteins, Protein evidence (Ezkurdia et al 2014), Protein evidence (Kim et al 2014)	Evidence at protein level	Evidence at protein level	Evidence at protein level	Evidence at protein level	HPA040353	Supportive	Supportive	Nucleus but not nucleoli, Plasma membrane, Golgi apparatus, Cytoplasm	Nucleus	Expressed in all			bone marrow: 30.0
COG5	GOLTC1, GTC90	ENSG00000164597	Component of oligomeric golgi complex 5	7	106842000-107204959	Disease related genes, Plasma proteins, Protein evidence (Ezkurdia et al 2014), Protein evidence (Kim et al 2014)	Evidence at protein level	Evidence at protein level	Evidence at protein level	Evidence at protein level	HPA020300, HPA041583	Supportive	Supportive	Golgi apparatus	Golgi apparatus	Expressed in all			thyroid gland: 62.1
COL4A2	DKFZp686I14213, FLJ22259	ENSG00000134871	Collagen, type IV, alpha 2	13	110958159-111165374	Cancer-related genes, Disease related genes, Plasma proteins, Predicted secreted proteins, Protein evidence (Ezkurdia et al 2014), Protein evidence (Kim et al 2014)	Evidence at protein level	Evidence at protein level	Evidence at protein level	Evidence at protein level	CAB010751, HPA029118	Supportive	Supportive	Vesicles	Vesicles	Tissue enhanced	0	placenta: 400.9	smooth muscle: 240.2
COL4A3BP	CERT, GPBP, STARD11	ENSG00000113163	Collagen, type IV, alpha 3 (Goodpasture antigen) binding protein	5	74664311-74807963	Protein evidence (Ezkurdia et al 2014), Protein evidence (Kim et al 2014)	Evidence at protein level	Evidence at protein level	Evidence at protein level	Evidence at protein level	HPA035645	Supportive	Supportive	Golgi apparatus, Nucleus but not nucleoli	Golgi apparatus	Expressed in all			thyroid gland: 42.5
COL8A1	C3orf7, MGC9568	ENSG00000144810	Collagen, type VIII, alpha 1	3	99357319-99518070	Plasma proteins, Predicted secreted proteins, Protein evidence (Ezkurdia et al 2014), Protein evidence (Kim et al 2014)	Evidence at protein level	Evidence at protein level	Evidence at protein level	Evidence at protein level	HPA053107	Supportive	Supportive	Vesicles	Vesicles	Tissue enhanced	0	thyroid gland: 63.0	urinary bladder: 48.0
COPB1	COPB	ENSG00000129083	Coatomer protein complex, subunit beta 1	11	14464986-14521573	Plasma proteins, Protein evidence (Ezkurdia et al 2014), Protein evidence (Kim et al 2014)	Evidence at protein level	Evidence at protein level	Evidence at protein level	Evidence at protein level	CAB012338, HPA043954, HPA064403	Supportive	Supportive	Cytoplasm, Golgi apparatus, Vesicles	Cytoplasm	Expressed in all			thyroid gland: 80.4
COPE	epsilon-COP	ENSG00000105669	Coatomer protein complex, subunit epsilon	19	19010323-19030206	Protein evidence (Ezkurdia et al 2014), Protein evidence (Kim et al 2014)	Evidence at protein level	Evidence at protein level	Evidence at protein level	Evidence at protein level	CAB034345, HPA041605, HPA043576	Supportive	Supportive	Golgi apparatus	Golgi apparatus	Expressed in all			bone marrow: 106.3
COPS4	CSN4	ENSG00000138663	COP9 signalosome subunit 4	4	83955600-83996971	Protein evidence (Ezkurdia et al 2014), Protein evidence (Kim et al 2014)	Evidence at protein level	Evidence at protein level	Evidence at protein level	Evidence at protein level	HPA036894, HPA042828	Supportive	Supportive	Nucleus	Nucleus	Expressed in all			heart muscle: 44.9
COPS5	CSN5, JAB1, MOV-34, SGN5	ENSG00000121022	COP9 signalosome subunit 5	8	67955314-67996018	Enzymes, Protein evidence (Ezkurdia et al 2014), Protein evidence (Kim et al 2014)	Evidence at protein level	Evidence at protein level	Evidence at protein level	Evidence at protein level	CAB004242, HPA004845	Supportive	Supportive	Nucleus but not nucleoli	Nucleus	Expressed in all			testis: 78.5
COPS7A	CSN7A	ENSG00000111652	COP9 signalosome subunit 7A	12	6832907-6841041	Protein evidence (Ezkurdia et al 2014), Protein evidence (Kim et al 2014)	Evidence at protein level	Evidence at protein level	Evidence at protein level	Evidence at protein level	HPA026915	Supportive	Supportive	Nucleus but not nucleoli	Nucleus	Expressed in all			heart muscle: 64.9
COX17		ENSG00000138495	COX17 cytochrome c oxidase copper chaperone	3	119373360-119396301	Cancer-related genes, Mitochondrial proteins, Protein evidence (Ezkurdia et al 2014), Protein evidence (Kim et al 2014)	Evidence at protein level	Evidence at protein level	Evidence at protein level	Evidence at protein level	HPA042226, HPA048158	Supportive	Supportive	Mitochondria	Mitochondria	Expressed in all			skeletal muscle: 50.5
COX4I1	COX4, COX4-1	ENSG00000131143	Cytochrome c oxidase subunit IV isoform 1	16	85832239-85840650	Mitochondrial proteins, Predicted membrane proteins, Protein evidence (Ezkurdia et al 2014), Protein evidence (Kim et al 2014), Transporters	Evidence at protein level	Evidence at protein level	Evidence at protein level	Evidence at protein level	HPA002485, CAB004080	Supportive	Supportive	Nucleus, Mitochondria	Nucleus	Expressed in all			heart muscle: 1021.4
COX5B		ENSG00000135940	Cytochrome c oxidase subunit Vb	2	98262503-98264846	Mitochondrial proteins, Protein evidence (Ezkurdia et al 2014), Protein evidence (Kim et al 2014), Transporters	Evidence at protein level	Evidence at protein level	Evidence at protein level	Evidence at protein level	HPA034517	Supportive	Supportive	Mitochondria	Mitochondria	Expressed in all			skeletal muscle: 426.2
COX6B1	COX6B, COXG	ENSG00000126267	Cytochrome c oxidase subunit VIb polypeptide 1 (ubiquitous)	19	36139125-36149763	Disease related genes, Mitochondrial proteins, Plasma proteins, Protein evidence (Ezkurdia et al 2014), Protein evidence (Kim et al 2014)	Evidence at protein level	Evidence at protein level	Evidence at protein level	Evidence at protein level	HPA004192	Supportive	Supportive	Mitochondria	Mitochondria	Expressed in all			heart muscle: 441.2
COX6C		ENSG00000164919	Cytochrome c oxidase subunit VIc	8	100885428-100906290	Cancer-related genes, Mitochondrial proteins, Predicted membrane proteins, Protein evidence (Ezkurdia et al 2014), Protein evidence (Kim et al 2014)	Evidence at protein level	Evidence at protein level	Evidence at protein level	Evidence at protein level	HPA014295, CAB016244	Supportive	Supportive	Mitochondria	Mitochondria	Expressed in all			heart muscle: 653.7
CPSF6	CFIM, CFIM68, HPBRII-4, HPBRII-7	ENSG00000111605	Cleavage and polyadenylation specific factor 6, 68kDa	12	69633317-69668138	Plasma proteins, Protein evidence (Ezkurdia et al 2014), Protein evidence (Kim et al 2014)	Evidence at protein level	Evidence at protein level	Evidence at protein level	Evidence at protein level	HPA039973	Supportive	Supportive	Nucleus but not nucleoli	Nucleus	Expressed in all			bone marrow: 39.8
CPT1A	CPT1, CPT1-L, L-CPT1	ENSG00000110090	Carnitine palmitoyltransferase 1A (liver)	11	68522088-68611878	Disease related genes, Enzymes, FDA approved drug targets, Mitochondrial proteins, Plasma proteins, Predicted membrane proteins, Protein evidence (Ezkurdia et al 2014), Protein evidence (Kim et al 2014)	Evidence at protein level	Evidence at protein level	Evidence at protein level	Evidence at protein level	HPA008835	Supportive	Supportive	Mitochondria	Mitochondria	Expressed in all			colon: 63.2
CPT2	CPT1, CPTASE	ENSG00000157184	Carnitine palmitoyltransferase 2	1	53662101-53679869	Disease related genes, Enzymes, FDA approved drug targets, Mitochondrial proteins, Plasma proteins, Protein evidence (Ezkurdia et al 2014), Protein evidence (Kim et al 2014)	Evidence at protein level	Evidence at protein level	Evidence at protein level	Evidence at protein level	HPA028201, HPA028202, HPA028214	Supportive	Supportive	Nucleus but not nucleoli, Mitochondria	Nucleus	Expressed in all			liver: 37.8
CRABP2	CRABP-II	ENSG00000143320	Cellular retinoic acid binding protein 2	1	156669398-156675608	Protein evidence (Ezkurdia et al 2014), Protein evidence (Kim et al 2014)	Evidence at protein level	Evidence at protein level	Evidence at protein level	Evidence at protein level	HPA004135	Supportive	Supportive	Cytoplasm, Nucleus but not nucleoli	Cytoplasm	Tissue enriched	5	esophagus: 665.3	skin: 124.6
CRB3	MGC17303	ENSG00000130545	Crumbs homolog 3 (Drosophila)	19	6463788-6467232	Predicted membrane proteins	Evidence at protein level	Evidence at protein level	Evidence at protein level		HPA013835	Supportive	Supportive	Cell Junctions	Cell Junctions	Mixed			duodenum: 28.0
CREB1		ENSG00000118260	CAMP responsive element binding protein 1	2	208394461-208468155	Cancer-related genes, Disease related genes, Protein evidence (Ezkurdia et al 2014), Protein evidence (Kim et al 2014), Transcription factors	Evidence at protein level	Evidence at protein level	Evidence at protein level	Evidence at protein level	CAB003803, HPA019150	Supportive	Supportive	Nucleus but not nucleoli	Nucleus	Expressed in all			testis: 47.9
CREBBP	CBP, KAT3A, RSTS, RTS	ENSG00000005339	CREB binding protein	16	3775055-3930727	Cancer-related genes, Disease related genes, Enzymes, Plasma proteins, Potential drug targets, Protein evidence (Ezkurdia et al 2014), Protein evidence (Kim et al 2014)	Evidence at protein level	Evidence at protein level	Evidence at protein level	Evidence at protein level	CAB004212, HPA055861	Supportive	Supportive	Nucleus but not nucleoli	Nucleus	Expressed in all			bone marrow: 38.7
CREM	hCREM-2	ENSG00000095794	CAMP responsive element modulator	10	35415719-35501886	Protein evidence (Ezkurdia et al 2014), Protein evidence (Kim et al 2014), Transcription factors	Evidence at protein level	Evidence at protein level	Evidence at protein level	Evidence at protein level	HPA001818, CAB018352	Supportive	Supportive	Nucleus, Vesicles	Nucleus	Expressed in all			testis: 185.9
CROCC	ROLT, rootletin	ENSG00000058453	Ciliary rootlet coiled-coil, rootletin	1	17066768-17299474	Protein evidence (Ezkurdia et al 2014), Protein evidence (Kim et al 2014)	Evidence at protein level	Evidence at protein level	Evidence at protein level	Evidence at protein level	HPA021191, HPA021762	Supportive	Supportive	Centrosome, Plasma membrane, Cytoplasm, Cytoskeleton (Actin filaments)	Centrosome	Expressed in all			skin: 22.4
CROT	COT	ENSG00000005469	Carnitine O-octanoyltransferase	7	86974997-87029111	Enzymes, Plasma proteins, Protein evidence (Ezkurdia et al 2014), Protein evidence (Kim et al 2014), Transporters	Evidence at protein level	Evidence at protein level	Evidence at protein level	Evidence at protein level	HPA019052, HPA019364, HPA019365	Supportive	Supportive	Vesicles	Vesicles	Expressed in all			thyroid gland: 47.0
CRTC2	TORC2	ENSG00000160741	CREB regulated transcription coactivator 2	1	153920145-153931101	Protein evidence (Ezkurdia et al 2014), Protein evidence (Kim et al 2014)	Evidence at protein level	Evidence at protein level	Evidence at protein level	Evidence at protein level	HPA028454, HPA028465	Supportive	Supportive	Nucleus but not nucleoli	Nucleus	Expressed in all			lymph node: 42.6
CRY1	PHLL1	ENSG00000008405	Cryptochrome 1 (photolyase-like)	12	107385142-107487607	Protein evidence (Ezkurdia et al 2014)	Evidence at protein level	Evidence at protein level	Evidence at protein level	Evidence at protein level	CAB018762	Supportive	Supportive	Nucleus but not nucleoli, Nuclear membrane, Cytoskeleton (Microtubules)	Nucleus	Expressed in all			testis: 39.4
CRY2		ENSG00000121671	Cryptochrome 2 (photolyase-like)	11	45868669-45904798	Predicted secreted proteins, Protein evidence (Ezkurdia et al 2014), Protein evidence (Kim et al 2014)	Evidence at protein level	Evidence at protein level	Evidence at protein level	Evidence at protein level	HPA037577	Supportive	Supportive	Nucleus, Cytoplasm	Nucleus	Expressed in all			heart muscle: 46.0
CRYAB	CRYA2, HSPB5	ENSG00000109846	Crystallin, alpha B	11	111779289-111794446	Cancer-related genes, Disease related genes, Predicted membrane proteins, Protein evidence (Ezkurdia et al 2014), Protein evidence (Kim et al 2014)	Evidence at protein level	Evidence at protein level	Evidence at protein level	Evidence at protein level	CAB002053, HPA028724, CAB040560	Supportive	Supportive	Cytoplasm, Plasma membrane	Cytoplasm	Tissue enhanced	0	heart muscle: 2660.9;skeletal muscle: 1252.4	cerebral cortex: 660.2
CRYL1	GDH, lambda-CRY, MGC149525, MGC149526	ENSG00000165475	Crystallin, lambda 1	13	20977806-21099996	Enzymes, Plasma proteins, Protein evidence (Ezkurdia et al 2014), Protein evidence (Kim et al 2014)	Evidence at protein level	Evidence at protein level	Evidence at protein level	Evidence at protein level	HPA040403, HPA058848	Supportive	Supportive	Nucleus, Nucleoli, Plasma membrane, Cytoplasm, Golgi apparatus	Nucleus	Expressed in all			kidney: 268.8
CRYZ		ENSG00000116791	Crystallin, zeta (quinone reductase)	1	75171170-75199092	Enzymes, Plasma proteins, Protein evidence (Ezkurdia et al 2014), Protein evidence (Kim et al 2014)	Evidence at protein level	Evidence at protein level	Evidence at protein level	Evidence at protein level	HPA021921, HPA023290	Supportive	Supportive	Cytoplasm, Golgi apparatus, Vesicles	Cytoplasm	Expressed in all			kidney: 222.9
CS		ENSG00000062485	Citrate synthase	12	56665483-56694176	Citric acid cycle related proteins, Enzymes, Mitochondrial proteins, Plasma proteins, Predicted membrane proteins, Protein evidence (Ezkurdia et al 2014), Protein evidence (Kim et al 2014)	Evidence at protein level	Evidence at protein level	Evidence at protein level	Evidence at protein level	HPA038460, HPA038461	Supportive	Supportive	Mitochondria	Mitochondria	Expressed in all			heart muscle: 170.2
CSDE1	D1S155E, UNR	ENSG00000009307	Cold shock domain containing E1, RNA-binding	1	115259534-115301297	Cancer-related genes, Plasma proteins, Protein evidence (Ezkurdia et al 2014), Protein evidence (Kim et al 2014)	Evidence at protein level	Evidence at protein level	Evidence at protein level	Evidence at protein level	HPA018846, HPA052221	Supportive	Supportive	Cytoplasm	Cytoplasm	Expressed in all			skeletal muscle: 475.6
CSE1L	CAS, CSE1, XPO2	ENSG00000124207	CSE1 chromosome segregation 1-like (yeast)	20	47662849-47713489	Cancer-related genes, Plasma proteins, Protein evidence (Ezkurdia et al 2014), Protein evidence (Kim et al 2014)	Evidence at protein level	Evidence at protein level	Evidence at protein level	Evidence at protein level	CAB002140, HPA038059, HPA038060	Supportive	Supportive	Nucleus but not nucleoli, Cytoplasm	Nucleus	Expressed in all			testis: 85.0
CSTA	STF1, STFA	ENSG00000121552	Cystatin A (stefin A)	3	122044091-122060819	Cancer-related genes, Disease related genes, Plasma proteins, Protein evidence (Ezkurdia et al 2014), Protein evidence (Kim et al 2014)	Evidence at protein level	Evidence at protein level	Evidence at protein level	Evidence at protein level	CAB000469, HPA001031, CAB047315	Supportive	Supportive	Nucleus, Cytoplasm	Nucleus	Tissue enhanced	0	esophagus: 1256.3;tonsil: 436.0	skin: 225.6
CSTB	CST6, EPM1, PME, STFB	ENSG00000160213	Cystatin B (stefin B)	21	45192393-45196326	Cancer-related genes, Disease related genes, Plasma proteins, Potential drug targets, Protein evidence (Ezkurdia et al 2014), Protein evidence (Kim et al 2014), Transporters	Evidence at protein level	Evidence at protein level	Evidence at protein level	Evidence at protein level	HPA017380, CAB047318, CAB047320	Supportive	Supportive	Nucleus, Nucleoli, Cytoplasm	Nucleus	Group enriched	7	esophagus: 756.3;tonsil: 175.4	urinary bladder: 63.8
CSTF2		ENSG00000101811	Cleavage stimulation factor, 3' pre-RNA, subunit 2, 64kDa	X	100075384-100095921	Plasma proteins, Protein evidence (Ezkurdia et al 2014), Protein evidence (Kim et al 2014)	Evidence at protein level	Evidence at protein level	Evidence at protein level	Evidence at protein level	HPA000427, CAB004680	Supportive	Supportive	Nucleus but not nucleoli	Nucleus	Expressed in all			tonsil: 20.9
CSTF3	CstF-77	ENSG00000176102	Cleavage stimulation factor, 3' pre-RNA, subunit 3, 77kDa	11	33098734-33183917	Protein evidence (Ezkurdia et al 2014), Protein evidence (Kim et al 2014)	Evidence at protein level	Evidence at protein level	Evidence at protein level	Evidence at protein level	HPA039743, HPA040168	Supportive	Supportive	Nucleus but not nucleoli	Nucleus	Expressed in all			testis: 29.7
CTBP1	BARS	ENSG00000159692	C-terminal binding protein 1	4	1205236-1243741	Plasma proteins, Protein evidence (Ezkurdia et al 2014), Protein evidence (Kim et al 2014)	Evidence at protein level	Evidence at protein level	Evidence at protein level	Evidence at protein level	CAB004217, HPA018987, HPA044971	Supportive	Supportive	Nucleus but not nucleoli	Nucleus	Expressed in all			spleen: 99.0
CTCF		ENSG00000102974	CCCTC-binding factor (zinc finger protein)	16	67596310-67673086	Cancer-related genes, Disease related genes, Protein evidence (Ezkurdia et al 2014), Protein evidence (Kim et al 2014), Transcription factors	Evidence at protein level	Evidence at protein level	Evidence at protein level	Evidence at protein level	HPA004122, CAB062550, CAB068181, CAB068182	Supportive	Supportive	Nucleus but not nucleoli	Nucleus	Expressed in all			tonsil: 33.7
CTH		ENSG00000116761	Cystathionase (cystathionine gamma-lyase)	1	70876901-70905534	Disease related genes, Enzymes, Potential drug targets, Protein evidence (Ezkurdia et al 2014), Protein evidence (Kim et al 2014)	Evidence at protein level	Evidence at protein level	Evidence at protein level	Evidence at protein level	HPA021591, HPA023300	Supportive	Supportive	Nucleus, Cytoplasm	Nucleus	Tissue enhanced	0	liver: 61.8	adrenal gland: 16.3
CTNNB1	armadillo, beta-catenin, CTNNB	ENSG00000168036	Catenin (cadherin-associated protein), beta 1, 88kDa	3	41236328-41301587	Cancer-related genes, Disease related genes, Plasma proteins, Protein evidence (Ezkurdia et al 2014), Protein evidence (Kim et al 2014)	Evidence at protein level	Evidence at protein level	Evidence at protein level	Evidence at protein level	CAB000108, CAB001950, HPA029159, HPA029160	Supportive	Supportive	Plasma membrane	Plasma membrane	Expressed in all			placenta: 171.3
CTNND1	CTNND, KIAA0384, p120, p120cas, p120ctn	ENSG00000198561	Catenin (cadherin-associated protein), delta 1	11	57520715-57587018	Cancer-related genes, Plasma proteins, Protein evidence (Ezkurdia et al 2014), Protein evidence (Kim et al 2014)	Evidence at protein level	Evidence at protein level	Evidence at protein level	Evidence at protein level	CAB003837, HPA015954, HPA015955	Supportive	Supportive	Plasma membrane	Plasma membrane	Expressed in all			esophagus: 137.9
CTSA	GSL, PPGB	ENSG00000064601	Cathepsin A	20	44518783-44527459	Disease related genes, Enzymes, Potential drug targets, Predicted secreted proteins, Protein evidence (Ezkurdia et al 2014), Protein evidence (Kim et al 2014)	Evidence at protein level	Evidence at protein level	Evidence at protein level	Evidence at protein level	CAB024930, HPA031068	Supportive	Supportive	Vesicles	Vesicles	Expressed in all			adrenal gland: 189.4
CTSS		ENSG00000163131	Cathepsin S	1	150702672-150738433	Enzymes, Plasma proteins, Predicted secreted proteins, Protein evidence (Ezkurdia et al 2014), Protein evidence (Kim et al 2014)	Evidence at protein level	Evidence at protein level	Evidence at protein level	Evidence at protein level	CAB000460, HPA002988	Supportive	Supportive	Vesicles	Vesicles	Expressed in all			spleen: 365.9
CTSZ	CTSX	ENSG00000101160	Cathepsin Z	20	57570240-57582302	Enzymes, Plasma proteins, Predicted secreted proteins, Protein evidence (Ezkurdia et al 2014), Protein evidence (Kim et al 2014)	Evidence at protein level	Evidence at protein level	Evidence at protein level	Evidence at protein level	CAB025114, HPA049876, HPA053504	Supportive	Supportive	Vesicles	Vesicles	Expressed in all			lymph node: 264.3
CUL1		ENSG00000055130	Cullin 1	7	148395006-148498128	Cancer-related genes, Plasma proteins, Protein evidence (Ezkurdia et al 2014), Protein evidence (Kim et al 2014)	Evidence at protein level	Evidence at protein level	Evidence at protein level	Evidence at protein level	CAB002676, HPA050796	Supportive	Supportive	Nucleus, Vesicles	Nucleus	Expressed in all			testis: 92.3
CUL4B		ENSG00000158290	Cullin 4B	X	119658464-119709649	Cancer-related genes, Disease related genes, Plasma proteins, Protein evidence (Ezkurdia et al 2014), Protein evidence (Kim et al 2014)	Evidence at protein level	Evidence at protein level	Evidence at protein level	Evidence at protein level	HPA003046, HPA011880, CAB017786	Supportive	Supportive	Nucleus but not nucleoli	Nucleus	Expressed in all			testis: 40.0
CUL7	dJ20C7.5, KIAA0076	ENSG00000044090	Cullin 7	6	43005355-43021683	Disease related genes, Protein evidence (Ezkurdia et al 2014), Protein evidence (Kim et al 2014)	Evidence at protein level	Evidence at protein level	Evidence at protein level	Evidence at protein level	CAB015449, HPA030095, HPA030096	Supportive	Supportive	Nucleus, Cytoplasm	Nucleus	Expressed in all			fallopian tube: 18.1
CWC22	EIF4GL, fSAPb, KIAA1604, NCM	ENSG00000163510	CWC22 spliceosome-associated protein homolog (S. cerevisiae)	2	180809603-180871840	Protein evidence (Ezkurdia et al 2014), Protein evidence (Kim et al 2014)	Evidence at protein level	Evidence at protein level	Evidence at protein level	Evidence at protein level	HPA036748, HPA036749	Supportive	Supportive	Nucleus but not nucleoli, Cytoplasm, Golgi apparatus	Nucleus	Expressed in all			ovary: 18.2
CX3CL1	ABCD-3, C3Xkine, CXC3, CXC3C, fractalkine, neurotactin, NTN, SCYD1	ENSG00000006210	Chemokine (C-X3-C motif) ligand 1	16	57406370-57418960	Plasma proteins, Predicted membrane proteins, Predicted secreted proteins, Protein evidence (Ezkurdia et al 2014)	Evidence at protein level	Evidence at protein level	Evidence at protein level	Evidence at protein level	CAB026192, HPA040361	Supportive	Supportive	Plasma membrane	Plasma membrane	Mixed			lung: 54.3
CXADR	CAR	ENSG00000154639	Coxsackie virus and adenovirus receptor	21	18884700-18965897	Predicted membrane proteins, Predicted secreted proteins, Protein evidence (Ezkurdia et al 2014), Protein evidence (Kim et al 2014)	Evidence at protein level	Evidence at protein level	Evidence at protein level	Evidence at protein level	HPA003342, CAB005103, HPA030411, HPA030412	Supportive	Supportive	Plasma membrane, Cell Junctions	Plasma membrane	Mixed			skin: 35.3
CXorf67		ENSG00000187690	Chromosome X open reading frame 67	X	51149767-51151687	Protein evidence (Ezkurdia et al 2014)	Evidence at protein level	Evidence at protein level	Evidence at transcript level	Evidence at protein level	HPA004003, HPA006128	Supportive	Supportive	Nucleus but not nucleoli	Nucleus	Group enriched	18	placenta: 1.2;testis: 3.3	lymph node: 0.1
CXXC1	CFP1, CGBP, hCGBP, HsT2645, PCCX1, PHF18, SPP1, ZCGPC1	ENSG00000154832	CXXC finger protein 1	18	47808713-47814674	Protein evidence (Ezkurdia et al 2014), Protein evidence (Kim et al 2014), Transcription factors	Evidence at protein level	Evidence at protein level	Evidence at protein level	Evidence at protein level	HPA044511	Supportive	Supportive	Nucleus, Cytoplasm	Nucleus	Expressed in all			bone marrow: 87.7
CYB5R3	DIA1	ENSG00000100243	Cytochrome b5 reductase 3	22	43013846-43045574	Cancer-related genes, Disease related genes, Enzymes, Mitochondrial proteins, Potential drug targets, Predicted membrane proteins, Protein evidence (Ezkurdia et al 2014), Protein evidence (Kim et al 2014)	Evidence at protein level	Evidence at protein level	Evidence at protein level	Evidence at protein level	HPA001566	Supportive	Supportive	Endoplasmic reticulum	Endoplasmic reticulum	Expressed in all			heart muscle: 226.8
CYC1	UQCR4	ENSG00000179091	Cytochrome c-1	8	145149930-145152428	Disease related genes, Mitochondrial proteins, Plasma proteins, Predicted membrane proteins, Protein evidence (Ezkurdia et al 2014), Protein evidence (Kim et al 2014)	Evidence at protein level	Evidence at protein level	Evidence at protein level	Evidence at protein level	HPA001247	Supportive	Supportive	Mitochondria	Mitochondria	Expressed in all			heart muscle: 248.9
CYCS	CYC, HCS	ENSG00000172115	Cytochrome c, somatic	7	25159710-25164980	Disease related genes, Mitochondrial proteins, Plasma proteins, Protein evidence (Ezkurdia et al 2014), Protein evidence (Kim et al 2014)	Evidence at protein level	Evidence at protein level	Evidence at protein level	Evidence at protein level	CAB004222, CAB005126, CAB018597	Supportive	Supportive	Mitochondria	Mitochondria	Expressed in all			heart muscle: 271.8
CYP51A1	CP51, CYP51, CYPL1, LDM, P450-14DM, P450L1	ENSG00000001630	Cytochrome P450, family 51, subfamily A, polypeptide 1	7	91741465-91772266	Enzymes, FDA approved drug targets, Predicted membrane proteins, Protein evidence (Ezkurdia et al 2014), Protein evidence (Kim et al 2014)	Evidence at protein level	Evidence at protein level	Evidence at protein level	Evidence at protein level	HPA041325, HPA043508	Supportive	Supportive	Endoplasmic reticulum	Endoplasmic reticulum	Expressed in all			liver: 80.8
DAB2	DOC-2	ENSG00000153071	Dab, mitogen-responsive phosphoprotein, homolog 2 (Drosophila)	5	39371780-39462402	Plasma proteins, Protein evidence (Ezkurdia et al 2014), Protein evidence (Kim et al 2014)	Evidence at protein level	Evidence at protein level	Evidence at protein level	Evidence at protein level	CAB009314, HPA028888	Supportive	Supportive	Vesicles, Nucleoli, Plasma membrane	Vesicles	Expressed in all			placenta: 251.1
DAP3	bMRP-10, DAP-3, DKFZp686G12159, MGC126058, MGC126059, MRP-S29, MRPS29	ENSG00000132676	Death associated protein 3	1	155657751-155708801	Mitochondrial proteins, Plasma proteins, Protein evidence (Ezkurdia et al 2014), Protein evidence (Kim et al 2014)	Evidence at protein level	Evidence at protein level	Evidence at protein level	Evidence at protein level	HPA006076, HPA023687	Supportive	Supportive	Nucleus, Mitochondria, Nucleoli	Nucleus	Expressed in all			tonsil: 103.2
DARS		ENSG00000115866	Aspartyl-tRNA synthetase	2	136664247-136743670	Disease related genes, Enzymes, Plasma proteins, Potential drug targets, Protein evidence (Ezkurdia et al 2014), Protein evidence (Kim et al 2014)	Evidence at protein level	Evidence at protein level	Evidence at protein level	Evidence at protein level	HPA020451, HPA029804, HPA029805	Supportive	Supportive	Cytoplasm	Cytoplasm	Expressed in all			tonsil: 72.5
DARS2	FLJ10514	ENSG00000117593	Aspartyl-tRNA synthetase 2, mitochondrial	1	173793641-173827684	Disease related genes, Enzymes, Mitochondrial proteins, Potential drug targets, Protein evidence (Ezkurdia et al 2014), Protein evidence (Kim et al 2014)	Evidence at protein level	Evidence at protein level	Evidence at protein level	Evidence at protein level	HPA026506, HPA026528	Supportive	Supportive	Mitochondria, Nucleus	Mitochondria	Expressed in all			rectum: 15.7
DAXX	DAP6	ENSG00000204209	Death-domain associated protein	6	33286335-33297046	Cancer-related genes, Protein evidence (Ezkurdia et al 2014), Protein evidence (Kim et al 2014)	Evidence at protein level	Evidence at protein level	Evidence at protein level	Evidence at protein level	CAB002224, HPA008736, HPA008797, CAB025546	Supportive	Supportive	Nucleus	Nucleus	Expressed in all			tonsil: 65.3
DAZAP1	MGC19907	ENSG00000071626	DAZ associated protein 1	19	1407568-1435719	Plasma proteins, Protein evidence (Ezkurdia et al 2014), Protein evidence (Kim et al 2014)	Evidence at protein level	Evidence at protein level	Evidence at protein level	Evidence at protein level	HPA004201, HPA004631	Supportive	Supportive	Nucleus but not nucleoli, Cytoplasm	Nucleus	Expressed in all			testis: 91.8
DAZL	DAZH, DAZL1, DAZLA, MGC26406, SPGYLA	ENSG00000092345	Deleted in azoospermia-like	3	16628299-16711813	Protein evidence (Kim et al 2014)	Evidence at protein level	Evidence at protein level	Evidence at protein level	Evidence at protein level	HPA019593, HPA019777, HPA047113	Supportive	Supportive	Nucleus but not nucleoli, Cytoplasm	Nucleus	Tissue enriched	84	testis: 68.5	tonsil: 0.8
DBN1	D0S117E	ENSG00000113758	Drebrin 1	5	176883609-176901402	Plasma proteins, Protein evidence (Ezkurdia et al 2014), Protein evidence (Kim et al 2014)	Evidence at protein level	Evidence at protein level	Evidence at protein level	Evidence at protein level	HPA051452, HPA056940	Supportive	Supportive	Plasma membrane, Cytoskeleton (Actin filaments)	Plasma membrane	Expressed in all			endometrium: 37.1
DBNL	HIP-55, SH3P7	ENSG00000136279	Drebrin-like	7	44084239-44109055	Plasma proteins, Predicted secreted proteins, Protein evidence (Ezkurdia et al 2014), Protein evidence (Kim et al 2014)	Evidence at protein level	Evidence at protein level	Evidence at protein level	Evidence at protein level	HPA020265, HPA027735	Supportive	Supportive	Cytoplasm, Nucleus but not nucleoli	Cytoplasm	Expressed in all			esophagus: 127.5
DBR1		ENSG00000138231	Debranching RNA lariats 1	3	137879854-137893791	Protein evidence (Ezkurdia et al 2014), Protein evidence (Kim et al 2014)	Evidence at protein level	Evidence at protein level	Evidence at protein level	Evidence at protein level	HPA035365	Supportive	Supportive	Nucleus but not nucleoli	Nucleus	Expressed in all			stomach: 13.7
DBT		ENSG00000137992	Dihydrolipoamide branched chain transacylase E2	1	100652475-100715390	Disease related genes, Enzymes, Mitochondrial proteins, Plasma proteins, Potential drug targets, Protein evidence (Ezkurdia et al 2014), Protein evidence (Kim et al 2014)	Evidence at protein level	Evidence at protein level	Evidence at protein level	Evidence at protein level	HPA026481, HPA026485, HPA026533	Supportive	Supportive	Mitochondria	Mitochondria	Expressed in all			kidney: 17.0
DCAF7	HAN11, SWAN-1, WDR68	ENSG00000136485	DDB1 and CUL4 associated factor 7	17	61627822-61671639	Protein evidence (Ezkurdia et al 2014), Protein evidence (Kim et al 2014)	Evidence at protein level	Evidence at protein level	Evidence at protein level	Evidence at protein level	HPA022948, HPA022962	Supportive	Supportive	Nucleus but not nucleoli, Cytoplasm	Nucleus	Expressed in all			testis: 38.4
DCLRE1A	hSNM1, KIAA0086, PSO2, SNM1	ENSG00000198924	DNA cross-link repair 1A	10	115594488-115614142	Protein evidence (Ezkurdia et al 2014)	Evidence at protein level	Evidence at protein level	Evidence at protein level	Evidence at protein level	HPA036907	Supportive	Supportive	Nucleus, Nucleoli	Nucleus	Expressed in all			tonsil: 5.4
DCPS	HINT-5, HSL1, HSPC015	ENSG00000110063	Decapping enzyme, scavenger	11	126173647-126215644	Enzymes, Protein evidence (Ezkurdia et al 2014), Protein evidence (Kim et al 2014)	Evidence at protein level	Evidence at protein level	Evidence at protein level	Evidence at protein level	HPA039632, HPA058597	Supportive	Supportive	Nucleus but not nucleoli, Cytoplasm	Nucleus	Expressed in all			tonsil: 23.2
DCT	TYRP2	ENSG00000080166	Dopachrome tautomerase	13	95089558-95131936	Enzymes, Predicted membrane proteins	Evidence at protein level	Evidence at protein level	Evidence at protein level		HPA010743, HPA010800, CAB017634	Supportive	Supportive	Nucleus	Nucleus	Tissue enriched	86	skin: 102.2	fallopian tube: 1.2
DCTN2	DCTN-50, RBP50	ENSG00000175203	Dynactin 2 (p50)	12	57923885-57941114	Protein evidence (Ezkurdia et al 2014), Protein evidence (Kim et al 2014)	Evidence at protein level	Evidence at protein level	Evidence at protein level	Evidence at protein level	HPA039715, HPA040040	Supportive	Supportive	Centrosome	Centrosome	Expressed in all			smooth muscle: 117.9
DDB2	DDBB, FLJ34321, UV-DDB2	ENSG00000134574	Damage-specific DNA binding protein 2, 48kDa	11	47236493-47260767	Cancer-related genes, Disease related genes, Protein evidence (Ezkurdia et al 2014), Protein evidence (Kim et al 2014)	Evidence at protein level	Evidence at protein level	Evidence at protein level	Evidence at protein level	CAB025912, HPA058406	Supportive	Supportive	Nucleus but not nucleoli, Cell Junctions	Nucleus	Expressed in all			skin: 52.6
DDHD2	KIAA0725, SAMWD1, SPG54	ENSG00000085788	DDHD domain containing 2	8	38082736-38133076	Disease related genes, Protein evidence (Ezkurdia et al 2014), Protein evidence (Kim et al 2014)	Evidence at protein level	Evidence at protein level	Evidence at protein level	Evidence at protein level	CAB015202, HPA023143, HPA023147, HPA023150	Supportive	Supportive	Cytoplasm, Microtubule organizing center	Cytoplasm	Expressed in all			cerebral cortex: 53.2
DDO		ENSG00000203797	D-aspartate oxidase	6	110712974-110736765	Enzymes, Predicted membrane proteins, Protein evidence (Ezkurdia et al 2014), Protein evidence (Kim et al 2014)	Evidence at protein level	Evidence at protein level	Evidence at transcript level	Evidence at protein level	HPA037525, HPA037526	Supportive	Supportive	Cytoplasm	Cytoplasm	Mixed			heart muscle: 14.6
DDOST	KIAA0115, OST, OST48, WBP1	ENSG00000244038	Dolichyl-diphosphooligosaccharide--protein glycosyltransferase subunit (non-catalytic)	1	20978270-20988000	Disease related genes, Enzymes, Plasma proteins, Potential drug targets, Predicted membrane proteins, Predicted secreted proteins, Protein evidence (Ezkurdia et al 2014), Protein evidence (Kim et al 2014)	Evidence at protein level	Evidence at protein level	Evidence at protein level	Evidence at protein level	CAB009746, HPA046841, HPA052867	Supportive	Supportive	Endoplasmic reticulum	Endoplasmic reticulum	Expressed in all			thyroid gland: 188.4
DDX1	DBP-RB	ENSG00000079785	DEAD (Asp-Glu-Ala-Asp) box helicase 1	2	15731302-15771235	Enzymes, Plasma proteins, Protein evidence (Ezkurdia et al 2014), Protein evidence (Kim et al 2014)	Evidence at protein level	Evidence at protein level	Evidence at protein level	Evidence at protein level	CAB012280, HPA034502, HPA034503	Supportive	Supportive	Nucleus but not nucleoli, Cytoplasm	Nucleus	Expressed in all			heart muscle: 63.0
DDX17	P72	ENSG00000100201	DEAD (Asp-Glu-Ala-Asp) box helicase 17	22	38879445-38903665	Enzymes, Plasma proteins, Predicted secreted proteins, Protein evidence (Ezkurdia et al 2014), Protein evidence (Kim et al 2014)	Evidence at protein level	Evidence at protein level	Evidence at protein level	Evidence at protein level	CAB024908, HPA063142	Supportive	Supportive	Nucleus but not nucleoli	Nucleus	Expressed in all			endometrium: 336.7
DDX18	MrDb	ENSG00000088205	DEAD (Asp-Glu-Ala-Asp) box polypeptide 18	2	118572226-118589955	Enzymes, Plasma proteins, Protein evidence (Ezkurdia et al 2014), Protein evidence (Kim et al 2014)	Evidence at protein level	Evidence at protein level	Evidence at protein level	Evidence at protein level	HPA035400, HPA041056	Supportive	Supportive	Nucleoli	Nucleoli	Expressed in all			lymph node: 43.9
DDX20	DP103, GEMIN3	ENSG00000064703	DEAD (Asp-Glu-Ala-Asp) box polypeptide 20	1	112297867-112310638	Cytoskeleton related proteins, Enzymes, Plasma proteins, Predicted secreted proteins, Protein evidence (Ezkurdia et al 2014), Protein evidence (Kim et al 2014)	Evidence at protein level	Evidence at protein level	Evidence at protein level	Evidence at protein level	HPA005516, CAB015427, HPA023541	Supportive	Supportive	Nucleus, Cytoplasm	Nucleus	Tissue enriched	7	testis: 65.6	lymph node: 9.6
DDX21	GURDB, RH-II/GU	ENSG00000165732	DEAD (Asp-Glu-Ala-Asp) box helicase 21	10	70715884-70744829	Enzymes, Plasma proteins, Protein evidence (Ezkurdia et al 2014), Protein evidence (Kim et al 2014)	Evidence at protein level	Evidence at protein level	Evidence at protein level	Evidence at protein level	HPA036592, HPA036593	Supportive	Supportive	Nucleoli, Nucleus	Nucleoli	Expressed in all			bone marrow: 56.8
DDX39B	BAT1, D6S81E, UAP56	ENSG00000198563	DEAD (Asp-Glu-Ala-Asp) box polypeptide 39B	6	31497996-31510225	Enzymes, Plasma proteins, Protein evidence (Ezkurdia et al 2014), Protein evidence (Kim et al 2014), Transporters	Evidence at protein level	Evidence at protein level	Evidence at protein level	Evidence at protein level	CAB034012, HPA055334, HPA058450	Supportive	Supportive	Nucleus but not nucleoli, Cytoplasm	Nucleus	Expressed in all			ovary: 264.1
DDX41	ABS, MGC8828	ENSG00000183258	DEAD (Asp-Glu-Ala-Asp) box polypeptide 41	5	176938578-176944470	Enzymes, Plasma proteins, Protein evidence (Ezkurdia et al 2014), Protein evidence (Kim et al 2014)	Evidence at protein level	Evidence at protein level	Evidence at protein level	Evidence at protein level	HPA017911, HPA048803	Supportive	Supportive	Nucleus	Nucleus	Expressed in all			bone marrow: 56.0
DDX42	RHELP, RNAHP, SF3b125	ENSG00000198231	DEAD (Asp-Glu-Ala-Asp) box helicase 42	17	61850963-61896677	Enzymes, Plasma proteins, Protein evidence (Ezkurdia et al 2014), Protein evidence (Kim et al 2014)	Evidence at protein level	Evidence at protein level	Evidence at protein level	Evidence at protein level	HPA023447, HPA023571, HPA025941	Supportive	Supportive	Nucleus but not nucleoli, Cytoplasm	Nucleus	Expressed in all			ovary: 76.0
DDX43	CT13, DKFZp434H2114, HAGE	ENSG00000080007	DEAD (Asp-Glu-Ala-Asp) box polypeptide 43	6	74104471-74127292	Enzymes, Protein evidence (Ezkurdia et al 2014), Protein evidence (Kim et al 2014)	Evidence at protein level	Evidence at protein level	Evidence at transcript level	Evidence at protein level	HPA031380, HPA031381	Supportive	Supportive	Nucleus, Cytoplasm	Nucleus	Tissue enriched	5	testis: 20.6	placenta: 4.1
DDX47	DKFZp564O176, FLJ30012, HQ0256, RRP3	ENSG00000213782	DEAD (Asp-Glu-Ala-Asp) box polypeptide 47	12	12966250-12982915	Enzymes, Plasma proteins, Protein evidence (Ezkurdia et al 2014), Protein evidence (Kim et al 2014)	Evidence at protein level	Evidence at protein level	Evidence at protein level	Evidence at protein level	HPA014855	Supportive	Supportive	Nucleoli	Nucleoli	Expressed in all			bone marrow: 48.1
DDX5	G17P1, HLR1, p68	ENSG00000108654	DEAD (Asp-Glu-Ala-Asp) box helicase 5	17	62495734-62504317	Cancer-related genes, Enzymes, Plasma proteins, Protein evidence (Ezkurdia et al 2014), Protein evidence (Kim et al 2014)	Evidence at protein level	Evidence at protein level	Evidence at protein level	Evidence at protein level	CAB005868, HPA020043	Supportive	Supportive	Nucleus but not nucleoli	Nucleus	Expressed in all			bone marrow: 859.2
DDX52	ROK1	ENSG00000141141	DEAD (Asp-Glu-Ala-Asp) box polypeptide 52	17	35969787-36003493	Enzymes, Protein evidence (Ezkurdia et al 2014), Protein evidence (Kim et al 2014)	Evidence at protein level	Evidence at protein level	Evidence at protein level	Evidence at protein level	HPA056173, HPA060959	Supportive	Supportive	Nucleus, Nucleoli	Nucleus	Expressed in all			esophagus: 14.4
DDX6	HLR2, RCK	ENSG00000110367	DEAD (Asp-Glu-Ala-Asp) box helicase 6	11	118620034-118661858	Cancer-related genes, Disease related genes, Enzymes, Plasma proteins, Potential drug targets, Protein evidence (Ezkurdia et al 2014), Protein evidence (Kim et al 2014)	Evidence at protein level	Evidence at protein level	Evidence at protein level	Evidence at protein level	CAB004668, HPA024201, HPA026644	Supportive	Supportive	Cytoplasm, Vesicles	Cytoplasm	Expressed in all			tonsil: 58.8
DEAF1	NUDR, SPN, ZMYND5	ENSG00000177030	DEAF1 transcription factor	11	644233-706715	Predicted secreted proteins, Protein evidence (Ezkurdia et al 2014), Protein evidence (Kim et al 2014), Transcription factors	Evidence at protein level	Evidence at protein level	Evidence at protein level	Evidence at protein level	HPA030301, HPA030302	Supportive	Supportive	Nucleus, Nucleoli	Nucleus	Expressed in all			cerebral cortex: 35.1
DECR1	DECR, SDR18C1	ENSG00000104325	2,4-dienoyl CoA reductase 1, mitochondrial	8	91013633-91064320	Enzymes, Mitochondrial proteins, Plasma proteins, Protein evidence (Ezkurdia et al 2014), Protein evidence (Kim et al 2014)	Evidence at protein level	Evidence at protein level	Evidence at protein level	Evidence at protein level	HPA023160, HPA023162, HPA023238	Supportive	Supportive	Mitochondria, Cytoplasm	Mitochondria	Expressed in all			liver: 302.5
DEK	D6S231E	ENSG00000124795	DEK oncogene	6	18224099-18265054	Cancer-related genes, Disease related genes, Plasma proteins, Protein evidence (Ezkurdia et al 2014), Protein evidence (Kim et al 2014)	Evidence at protein level	Evidence at protein level	Evidence at protein level	Evidence at protein level	CAB015226, HPA057799	Supportive	Supportive	Nucleus, Cytoplasm	Nucleus	Expressed in all			lymph node: 110.0
DENND4C	bA513M16.3, C9orf55, C9orf55B, FLJ20686	ENSG00000137145	DENN/MADD domain containing 4C	9	19230433-19374139	Predicted membrane proteins, Protein evidence (Ezkurdia et al 2014), Protein evidence (Kim et al 2014)	Evidence at protein level	Evidence at protein level	Evidence at protein level	Evidence at protein level	HPA014917, HPA015096	Supportive	Supportive	Cytoplasm, Golgi apparatus, Vesicles	Cytoplasm	Expressed in all			skin: 25.5
DERL1	DER-1, DER1, derlin-1, FLJ13784, MGC3067, PRO2577	ENSG00000136986	Derlin 1	8	124025404-124054663	Plasma proteins, Predicted membrane proteins, Protein evidence (Ezkurdia et al 2014), Protein evidence (Kim et al 2014), Transporters	Evidence at protein level	Evidence at protein level	Evidence at protein level	Evidence at protein level	HPA016562, CAB037269	Supportive	Supportive	Endoplasmic reticulum	Endoplasmic reticulum	Expressed in all			appendix: 55.9
DERL2	CGI-101, derlin-2, F-LAN-1, F-LANa, FLANa	ENSG00000072849	Derlin 2	17	5374571-5390131	Predicted membrane proteins, Protein evidence (Ezkurdia et al 2014), Protein evidence (Kim et al 2014)	Evidence at protein level	Evidence at protein level	Evidence at protein level	Evidence at protein level	CAB037287, HPA048957, HPA056551	Supportive	Supportive	Endoplasmic reticulum	Endoplasmic reticulum	Expressed in all			testis: 70.0
DFFA	DFF-45, DFF1, DFF45, ICAD	ENSG00000160049	DNA fragmentation factor, 45kDa, alpha polypeptide	1	10516579-10532583	Plasma proteins, Protein evidence (Ezkurdia et al 2014), Protein evidence (Kim et al 2014)	Evidence at protein level	Evidence at protein level	Evidence at protein level	Evidence at protein level	CAB002679, HPA018859, HPA019938, HPA025230	Supportive	Supportive	Nucleus but not nucleoli, Cytoplasm, Plasma membrane, Cytoskeleton (Actin filaments)	Nucleus	Expressed in all			placenta: 18.6
DFNA5	ICERE-1	ENSG00000105928	Deafness, autosomal dominant 5	7	24737972-24809244	Disease related genes, Predicted secreted proteins, Protein evidence (Ezkurdia et al 2014), Protein evidence (Kim et al 2014)	Evidence at protein level	Evidence at protein level	Evidence at protein level	Evidence at protein level	HPA011326, CAB019306	Supportive	Supportive	Cytoplasm	Cytoplasm	Mixed			placenta: 40.3
DHCR7	SLOS	ENSG00000172893	7-dehydrocholesterol reductase	11	71139239-71163914	Disease related genes, Enzymes, Potential drug targets, Predicted membrane proteins, Protein evidence (Ezkurdia et al 2014), Protein evidence (Kim et al 2014)	Evidence at protein level	Evidence at protein level	Evidence at protein level	Evidence at protein level	HPA044280	Supportive	Supportive	Endoplasmic reticulum, Cytoplasm	Endoplasmic reticulum	Expressed in all			liver: 100.2
DHODH		ENSG00000102967	Dihydroorotate dehydrogenase (quinone)	16	72042487-72058954	Disease related genes, Enzymes, FDA approved drug targets, Mitochondrial proteins, Predicted membrane proteins, Protein evidence (Ezkurdia et al 2014), Protein evidence (Kim et al 2014)	Evidence at protein level	Evidence at protein level	Evidence at protein level	Evidence at protein level	HPA010123, HPA011942	Supportive	Supportive	Nucleus but not nucleoli, Mitochondria	Nucleus	Expressed in all			liver: 48.2
DHX16	DBP2, DDX16, Prp2, PRPF2	ENSG00000204560	DEAH (Asp-Glu-Ala-His) box polypeptide 16	6	30620896-30640814	Enzymes, Protein evidence (Ezkurdia et al 2014), Protein evidence (Kim et al 2014)	Evidence at protein level	Evidence at protein level	Evidence at protein level	Evidence at protein level	HPA051455	Supportive	Supportive	Nucleus but not nucleoli	Nucleus	Expressed in all			testis: 43.2
DHX30	DDX30, FLJ11214, KIAA0890	ENSG00000132153	DEAH (Asp-Glu-Ala-His) box helicase 30	3	47844399-47891685	Enzymes, Mitochondrial proteins, Predicted secreted proteins, Protein evidence (Ezkurdia et al 2014), Protein evidence (Kim et al 2014)	Evidence at protein level	Evidence at protein level	Evidence at protein level	Evidence at protein level	HPA034805, HPA034806	Supportive	Supportive	Cytoplasm, Mitochondria	Cytoplasm	Expressed in all			testis: 73.6
DHX36	DDX36, KIAA1488, MLEL1	ENSG00000174953	DEAH (Asp-Glu-Ala-His) box polypeptide 36	3	153990335-154042286	Enzymes, Predicted membrane proteins, Protein evidence (Ezkurdia et al 2014), Protein evidence (Kim et al 2014)	Evidence at protein level	Evidence at protein level	Evidence at protein level	Evidence at protein level	HPA035399	Supportive	Supportive	Nucleus, Cytoplasm	Nucleus	Expressed in all			testis: 51.9
DHX9	DDX9, LKP, RHA	ENSG00000135829	DEAH (Asp-Glu-Ala-His) box helicase 9	1	182808504-182856886	Cancer-related genes, Enzymes, Plasma proteins, Protein evidence (Ezkurdia et al 2014), Protein evidence (Kim et al 2014)	Evidence at protein level	Evidence at protein level	Evidence at protein level	Evidence at protein level	CAB011819, HPA028050, HPA055684	Supportive	Supportive	Nucleus	Nucleus	Expressed in all			bone marrow: 100.7
DIABLO	DFNA64, DIABLO-S, FLJ10537, FLJ25049, SMAC	ENSG00000184047	Diablo, IAP-binding mitochondrial protein	12	122692210-122712081	Disease related genes, Mitochondrial proteins, Plasma proteins, Predicted membrane proteins, Predicted secreted proteins, Protein evidence (Ezkurdia et al 2014), Protein evidence (Kim et al 2014)	Evidence at protein level	Evidence at protein level	Evidence at protein level	Evidence at protein level	HPA001825, CAB003857, CAB016688	Supportive	Supportive	Mitochondria	Mitochondria	Expressed in all			testis: 74.1
DIAPH2	DIA, DIA2, POF, POF2	ENSG00000147202	Diaphanous-related formin 2	X	95939662-96859996	Disease related genes, Plasma proteins, Protein evidence (Ezkurdia et al 2014), Protein evidence (Kim et al 2014)	Evidence at protein level	Evidence at protein level	Evidence at protein level	Evidence at protein level	HPA005647, CAB015461, CAB068183, CAB068184	Supportive	Supportive	Nucleoli, Golgi apparatus, Vesicles	Nucleoli	Expressed in all			placenta: 14.5
DIDO1	BYE1, C20orf158, DATF1, DIO-1, DIO1, dJ885L7.8, FLJ11265, KIAA0333	ENSG00000101191	Death inducer-obliterator 1	20	61509090-61569304	Plasma proteins, Protein evidence (Ezkurdia et al 2014), Protein evidence (Kim et al 2014)	Evidence at protein level	Evidence at protein level	Evidence at protein level	Evidence at protein level	CAB004374, HPA049904	Supportive	Supportive	Nucleus but not nucleoli, Vesicles	Nucleus	Expressed in all			ovary: 34.5
DKC1	DKC, dyskerin, NAP57, NOLA4, XAP101	ENSG00000130826	Dyskeratosis congenita 1, dyskerin	X	153991031-154005964	Disease related genes, Plasma proteins, Protein evidence (Ezkurdia et al 2014), Protein evidence (Kim et al 2014)	Evidence at protein level	Evidence at protein level	Evidence at protein level	Evidence at protein level	HPA000166, HPA000447, HPA001022, CAB033086	Supportive	Supportive	Nucleus, Nucleoli	Nucleus	Expressed in all			bone marrow: 48.6
DKK3	REIC, RIG	ENSG00000050165	Dickkopf WNT signaling pathway inhibitor 3	11	11984653-12031316	Plasma proteins, Predicted secreted proteins, Protein evidence (Ezkurdia et al 2014), Protein evidence (Kim et al 2014)	Evidence at protein level	Evidence at protein level	Evidence at protein level	Evidence at protein level	HPA011868, CAB024949	Supportive	Supportive	Cytoplasm, Plasma membrane	Cytoplasm	Tissue enhanced	0	heart muscle: 956.1	cerebral cortex: 287.9
DLAT	DLTA, PDC-E2	ENSG00000150768	Dihydrolipoamide S-acetyltransferase	11	111895538-111935114	Citric acid cycle related proteins, Disease related genes, Enzymes, Mitochondrial proteins, Potential drug targets, Protein evidence (Ezkurdia et al 2014), Protein evidence (Kim et al 2014)	Evidence at protein level	Evidence at protein level	Evidence at protein level	Evidence at protein level	CAB003782, HPA040786	Supportive	Supportive	Mitochondria	Mitochondria	Expressed in all			heart muscle: 63.8
DLD	DLDH, GCSL, LAD	ENSG00000091140	Dihydrolipoamide dehydrogenase	7	107531415-107572175	Citric acid cycle related proteins, Disease related genes, Enzymes, Mitochondrial proteins, Plasma proteins, Potential drug targets, Protein evidence (Ezkurdia et al 2014), Protein evidence (Kim et al 2014)	Evidence at protein level	Evidence at protein level	Evidence at protein level	Evidence at protein level	HPA044849	Supportive	Supportive	Mitochondria	Mitochondria	Expressed in all			heart muscle: 173.1
DMPK	DM, DM1, DM1PK, DMK, MDPK, MT-PK	ENSG00000104936	Dystrophia myotonica-protein kinase	19	46272975-46285810	Disease related genes, Enzymes, Potential drug targets, Predicted membrane proteins, Protein evidence (Kim et al 2014)	Evidence at protein level	Evidence at protein level	Evidence at protein level	Evidence at protein level	HPA007164, HPA008905	Supportive	Supportive	Cytoplasm, Vesicles	Cytoplasm	Expressed in all			heart muscle: 104.3
DMTF1	DMP1, DMTF, hDMP1	ENSG00000135164	Cyclin D binding myb-like transcription factor 1	7	86781677-86825653	Protein evidence (Ezkurdia et al 2014), Protein evidence (Kim et al 2014), Transcription factors	Evidence at protein level	Evidence at protein level	Evidence at protein level	Evidence at protein level	HPA023846	Supportive	Supportive	Nucleus but not nucleoli	Nucleus	Expressed in all			testis: 69.2
DNAI1	CILD1, DIC1, PCD	ENSG00000122735	Dynein, axonemal, intermediate chain 1	9	34457412-34520982	Cytoskeleton related proteins, Disease related genes, Plasma proteins, Predicted membrane proteins, Protein evidence (Kim et al 2014)	Evidence at protein level	Evidence at protein level	Evidence at protein level	Evidence at protein level	HPA021649, HPA021843	Supportive	Supportive	Nucleus but not nucleoli, Cytoplasm, Vesicles	Nucleus	Group enriched	5	fallopian tube: 49.8;testis: 35.3	lung: 8.5
DNAJA1	dj-2, hdj-2, HSJ2, HSPF4, NEDD7	ENSG00000086061	DnaJ (Hsp40) homolog, subfamily A, member 1	9	33025209-33039905	Protein evidence (Ezkurdia et al 2014), Protein evidence (Kim et al 2014)	Evidence at protein level	Evidence at protein level	Evidence at protein level	Evidence at protein level	HPA001306	Supportive	Supportive	Cytoplasm, Cytoskeleton (Microtubules)	Cytoplasm	Expressed in all			testis: 151.2
DNAJB1	Hsp40, HSPF1, RSPH16B, Sis1	ENSG00000132002	DnaJ (Hsp40) homolog, subfamily B, member 1	19	14625582-14640582	Protein evidence (Ezkurdia et al 2014), Protein evidence (Kim et al 2014)	Evidence at protein level	Evidence at protein level	Evidence at protein level	Evidence at protein level	CAB017450, HPA063247	Supportive	Supportive	Nucleus, Cytoplasm	Nucleus	Expressed in all			esophagus: 204.8
DNAJB11	EDJ, ERdj3, HEDJ	ENSG00000090520	DnaJ (Hsp40) homolog, subfamily B, member 11	3	186285192-186315061	Predicted secreted proteins, Protein evidence (Ezkurdia et al 2014), Protein evidence (Kim et al 2014)	Evidence at protein level	Evidence at protein level	Evidence at protein level	Evidence at protein level	HPA010814, HPA017051	Supportive	Supportive	Endoplasmic reticulum	Endoplasmic reticulum	Expressed in all			liver: 128.7
DNAJB4	HLJ1	ENSG00000162616	DnaJ (Hsp40) homolog, subfamily B, member 4	1	78444859-78483648	Plasma proteins, Protein evidence (Ezkurdia et al 2014), Protein evidence (Kim et al 2014)	Evidence at protein level	Evidence at protein level	Evidence at protein level	Evidence at protein level	CAB004995, HPA028383, HPA028385	Supportive	Supportive	Nucleus but not nucleoli, Plasma membrane, Cytoplasm	Nucleus	Expressed in all			adrenal gland: 63.5
DNAJB6	MRJ	ENSG00000105993	DnaJ (Hsp40) homolog, subfamily B, member 6	7	157128075-157210133	Disease related genes, Protein evidence (Ezkurdia et al 2014), Protein evidence (Kim et al 2014)	Evidence at protein level	Evidence at protein level	Evidence at protein level	Evidence at protein level	CAB004670, HPA024258, HPA058593	Supportive	Supportive	Nucleus but not nucleoli	Nucleus	Expressed in all			skeletal muscle: 104.0
DNAJC6	KIAA0473	ENSG00000116675	DnaJ (Hsp40) homolog, subfamily C, member 6	1	65713902-65881552	Disease related genes, Enzymes, Potential drug targets, Protein evidence (Ezkurdia et al 2014), Protein evidence (Kim et al 2014)	Evidence at protein level	Evidence at protein level	Evidence at protein level	Evidence at protein level	HPA031182, HPA054917	Supportive	Supportive	Nucleus but not nucleoli, Cytoplasm	Nucleus	Tissue enriched	7	cerebral cortex: 99.2	adrenal gland: 14.8
DNAJC9	JDD1, SB73	ENSG00000213551	DnaJ (Hsp40) homolog, subfamily C, member 9	10	74943120-75008620	Protein evidence (Ezkurdia et al 2014), Protein evidence (Kim et al 2014)	Evidence at protein level	Evidence at protein level	Evidence at protein level	Evidence at protein level	HPA035215, HPA035216	Supportive	Supportive	Nucleus but not nucleoli, Plasma membrane	Nucleus	Expressed in all			bone marrow: 25.6
DNM1L	DRP1, DVLP, DYMPLE, HDYNIV, VPS1	ENSG00000087470	Dynamin 1-like	12	32832134-32898486	Disease related genes, Enzymes, Mitochondrial proteins, Plasma proteins, Potential drug targets, Protein evidence (Ezkurdia et al 2014), Protein evidence (Kim et al 2014)	Evidence at protein level	Evidence at protein level	Evidence at protein level	Evidence at protein level	CAB009952, HPA039324	Supportive	Supportive	Cytoplasm, Vesicles	Cytoplasm	Expressed in all			cerebral cortex: 67.5
DNM2	CMTDI1, CMTDIB, DI-CMTB, DYN2, DYNII	ENSG00000079805	Dynamin 2	19	10828755-10944164	Cancer-related genes, Disease related genes, Enzymes, Plasma proteins, Potential drug targets, Protein evidence (Ezkurdia et al 2014), Protein evidence (Kim et al 2014)	Evidence at protein level	Evidence at protein level	Evidence at protein level	Evidence at protein level	HPA054246	Supportive	Supportive	Cytoplasm, Golgi apparatus	Cytoplasm	Expressed in all			stomach: 115.8
DNMT1	CXXC9, DNMT, MCMT	ENSG00000130816	DNA (cytosine-5-)-methyltransferase 1	19	10244021-10341962	Disease related genes, Enzymes, FDA approved drug targets, Plasma proteins, Protein evidence (Ezkurdia et al 2014), Protein evidence (Kim et al 2014), Transcription factors	Evidence at protein level	Evidence at protein level	Evidence at protein level	Evidence at protein level	HPA002694, CAB005876	Supportive	Supportive	Nucleus but not nucleoli	Nucleus	Expressed in all			bone marrow: 104.7
DNMT3A		ENSG00000119772	DNA (cytosine-5-)-methyltransferase 3 alpha	2	25455845-25565459	Cancer-related genes, Enzymes, Plasma proteins, Protein evidence (Ezkurdia et al 2014), Protein evidence (Kim et al 2014), Transcription factors	Evidence at protein level	Evidence at protein level	Evidence at protein level	Evidence at protein level	CAB009469, HPA026588	Supportive	Supportive	Nucleus but not nucleoli	Nucleus	Expressed in all			placenta: 20.4
DNPEP	ASPEP, DAP	ENSG00000123992	Aspartyl aminopeptidase	2	220238268-220264744	Enzymes, Plasma proteins, Predicted membrane proteins, Protein evidence (Ezkurdia et al 2014), Protein evidence (Kim et al 2014)	Evidence at protein level	Evidence at protein level	Evidence at protein level	Evidence at protein level	HPA036398, HPA044860	Supportive	Supportive	Nucleus but not nucleoli, Cytoplasm	Nucleus	Expressed in all			small intestine: 72.2
DNPH1	C6orf108, dJ330M21.3, rcl	ENSG00000112667	2'-deoxynucleoside 5'-phosphate N-hydrolase 1	6	43193367-43197222	Protein evidence (Ezkurdia et al 2014), Protein evidence (Kim et al 2014)	Evidence at protein level	Evidence at protein level	Evidence at protein level	Evidence at protein level	HPA029675, HPA029676	Supportive	Supportive	Nucleus but not nucleoli, Cytoplasm	Nucleus	Expressed in all			kidney: 111.2
DNTTIP2	ERBP, HSU15552, TdIF2	ENSG00000067334	Deoxynucleotidyltransferase, terminal, interacting protein 2	1	94333373-94345474	Protein evidence (Ezkurdia et al 2014), Protein evidence (Kim et al 2014)	Evidence at protein level	Evidence at protein level	Evidence at protein level	Evidence at protein level	HPA044502, HPA053707	Supportive	Supportive	Nucleoli	Nucleoli	Expressed in all			bone marrow: 64.0
DOK1	p62dok	ENSG00000115325	Docking protein 1, 62kDa (downstream of tyrosine kinase 1)	2	74776153-74784681	Plasma proteins, Protein evidence (Ezkurdia et al 2014), Protein evidence (Kim et al 2014)	Evidence at protein level	Evidence at protein level	Evidence at protein level	Evidence at protein level	CAB004224, HPA048561	Supportive	Supportive	Cytoplasm	Cytoplasm	Expressed in all			spleen: 18.4
DPEP1		ENSG00000015413	Dipeptidase 1 (renal)	16	89679716-89704839	Enzymes, FDA approved drug targets, Predicted secreted proteins, Protein evidence (Ezkurdia et al 2014), Protein evidence (Kim et al 2014)	Evidence at protein level	Evidence at protein level	Evidence at protein level	Evidence at protein level	HPA009426, HPA012783	Supportive	Supportive	Nucleus, Cell Junctions	Nucleus	Tissue enhanced	0	kidney: 298.8;pancreas: 236.0;small intestine: 313.8	duodenum: 83.7
DPP8	DP8, DPRP1, FLJ14920, FLJ20283, MGC26191, MSTP141	ENSG00000074603	Dipeptidyl-peptidase 8	15	65734801-65810042	Enzymes, Plasma proteins, Protein evidence (Ezkurdia et al 2014), Protein evidence (Kim et al 2014)	Evidence at protein level	Evidence at protein level	Evidence at protein level	Evidence at protein level	HPA008706	Supportive	Supportive	Cytoplasm, Nucleus but not nucleoli	Cytoplasm	Expressed in all			testis: 31.6
DPY30	Cps25, HDPY-30, Saf19	ENSG00000162961	Dpy-30 homolog (C. elegans)	2	32092878-32264881	Protein evidence (Ezkurdia et al 2014), Protein evidence (Kim et al 2014)	Evidence at protein level	Evidence at protein level	Evidence at protein level	Evidence at protein level	HPA043761	Supportive	Supportive	Nucleus but not nucleoli, Golgi apparatus	Nucleus	Expressed in all			fallopian tube: 96.8
DPYSL2	CRMP2, DHPRP2, DRP-2, DRP2	ENSG00000092964	Dihydropyrimidinase-like 2	8	26371791-26515694	Plasma proteins, Protein evidence (Ezkurdia et al 2014), Protein evidence (Kim et al 2014)	Evidence at protein level	Evidence at protein level	Evidence at protein level	Evidence at protein level	HPA002381, CAB018719	Supportive	Supportive	Cytoplasm, Nucleoli, Plasma membrane	Cytoplasm	Expressed in all			cerebral cortex: 192.9
DR1	NC2, NC2-BETA	ENSG00000117505	Down-regulator of transcription 1, TBP-binding (negative cofactor 2)	1	93811445-93835055	Protein evidence (Ezkurdia et al 2014), Protein evidence (Kim et al 2014)	Evidence at protein level	Evidence at protein level	Evidence at protein level	Evidence at protein level	HPA050785, HPA055308	Supportive	Supportive	Nucleus	Nucleus	Expressed in all			testis: 56.2
DSC3	CDHF3, DSC, DSC1, DSC2, DSC4	ENSG00000134762	Desmocollin 3	18	28569974-28622781	Disease related genes, Plasma proteins, Predicted membrane proteins, Protein evidence (Ezkurdia et al 2014), Protein evidence (Kim et al 2014)	Evidence at protein level	Evidence at protein level	Evidence at protein level	Evidence at protein level	CAB037328, HPA049265	Supportive	Supportive	Cell Junctions	Cell Junctions	Group enriched	8	esophagus: 103.0;skin: 287.6	tonsil: 24.4
DSG2	CDHF5	ENSG00000046604	Desmoglein 2	18	29078006-29128971	Disease related genes, Plasma proteins, Predicted membrane proteins, Predicted secreted proteins, Protein evidence (Ezkurdia et al 2014), Protein evidence (Kim et al 2014)	Evidence at protein level	Evidence at protein level	Evidence at protein level	Evidence at protein level	HPA004896, CAB025122	Supportive	Supportive	Plasma membrane, Cell Junctions	Plasma membrane	Mixed			colon: 101.1
DSN1	C20orf172, dJ469A13.2, hKNL-3, KNL3, MIS13	ENSG00000149636	DSN1, MIS12 kinetochore complex component	20	35380194-35402221	Plasma proteins, Protein evidence (Ezkurdia et al 2014), Protein evidence (Kim et al 2014)	Evidence at protein level	Evidence at protein level	Evidence at protein level	Evidence at protein level	HPA002813	Supportive	Supportive	Nucleus	Nucleus	Expressed in all			testis: 24.8
DSP	DPI, DPII, KPPS2, PPKS2	ENSG00000096696	Desmoplakin	6	7541808-7586950	Cytoskeleton related proteins, Disease related genes, Plasma proteins, Protein evidence (Ezkurdia et al 2014), Protein evidence (Kim et al 2014)	Evidence at protein level	Evidence at protein level	Evidence at protein level	Evidence at protein level	CAB037324	Supportive	Supportive	Cell Junctions	Cell Junctions	Group enriched	6	esophagus: 286.8;skin: 615.1	tonsil: 69.6
DTL	DCAF2, L2DTL, RAMP	ENSG00000143476	Denticleless E3 ubiquitin protein ligase homolog (Drosophila)	1	212208919-212280742	Protein evidence (Ezkurdia et al 2014), Protein evidence (Kim et al 2014)	Evidence at protein level	Evidence at protein level	Evidence at protein level	Evidence at protein level	HPA028016, HPA032023, HPA032031, HPA032032	Supportive	Supportive	Nucleus, Nucleoli, Vesicles	Nucleus	Tissue enhanced	0	bone marrow: 21.4;testis: 18.3	tonsil: 8.1
DTNBP1	BLOC1S8, DBND, Dysbindin, HPS7, My031	ENSG00000047579	Dystrobrevin binding protein 1	6	15523032-15663289	Disease related genes, Protein evidence (Ezkurdia et al 2014), Protein evidence (Kim et al 2014)	Evidence at protein level	Evidence at protein level	Evidence at protein level	Evidence at protein level	HPA028053, HPA029615, HPA029616	Supportive	Supportive	Cytoskeleton (Microtubules), Cytoskeleton (Cytokinetic bridge)	Cytoskeleton (Microtubules)	Expressed in all			tonsil: 37.8
DUS2	DUS2L, FLJ20399, SMM1	ENSG00000167264	Dihydrouridine synthase 2	16	68021649-68113223	Protein evidence (Ezkurdia et al 2014), Protein evidence (Kim et al 2014)	Evidence at protein level	Evidence at protein level	Evidence at protein level	Evidence at protein level	HPA042560, HPA043528	Supportive	Supportive	Cytoplasm	Cytoplasm	Expressed in all			testis: 22.2
DUSP10	MKP-5, MKP5	ENSG00000143507	Dual specificity phosphatase 10	1	221874766-221915518	Enzymes	Evidence at protein level	Evidence at protein level	Evidence at protein level		HPA016758	Supportive	Supportive	Nucleus but not nucleoli, Golgi apparatus	Nucleus	Expressed in all			liver: 34.3
DUSP16	KIAA1700, MKP-7, MKP7	ENSG00000111266	Dual specificity phosphatase 16	12	12628829-12715317	Enzymes, Protein evidence (Kim et al 2014)	Evidence at protein level	Evidence at protein level	Evidence at protein level	Evidence at protein level	HPA020326	Supportive	Supportive	Nucleus but not nucleoli	Nucleus	Expressed in all			adrenal gland: 46.5
DUT	dUTPase	ENSG00000128951	Deoxyuridine triphosphatase	15	48623208-48635570	Enzymes, Mitochondrial proteins, Protein evidence (Ezkurdia et al 2014), Protein evidence (Kim et al 2014)	Evidence at protein level	Evidence at protein level	Evidence at protein level	Evidence at protein level	HPA054422, HPA060360	Supportive	Supportive	Nucleus but not nucleoli	Nucleus	Expressed in all			bone marrow: 91.7
DYM	DMC, FLJ20071, SMC	ENSG00000141627	Dymeclin	18	46570039-46987717	Disease related genes, Predicted membrane proteins, Protein evidence (Ezkurdia et al 2014), Protein evidence (Kim et al 2014)	Evidence at protein level	Evidence at protein level	Evidence at protein level	Evidence at protein level	HPA043551, HPA049187	Supportive	Supportive	Cytoplasm, Golgi apparatus	Cytoplasm	Expressed in all			thyroid gland: 50.9
DYNC1H1	DHC1, DNCH1, Dnchc1, DNCL, DNECL, HL-3, p22	ENSG00000197102	Dynein, cytoplasmic 1, heavy chain 1	14	102430865-102517129	Disease related genes, Plasma proteins, Protein evidence (Ezkurdia et al 2014), Protein evidence (Kim et al 2014)	Evidence at protein level	Evidence at protein level	Evidence at protein level	Evidence at protein level	HPA003742, CAB010443	Supportive	Supportive	Cytoplasm, Centrosome	Cytoplasm	Expressed in all			skin: 96.7
DYNC1I2	DNCI2	ENSG00000077380	Dynein, cytoplasmic 1, intermediate chain 2	2	172543919-172604930	Protein evidence (Ezkurdia et al 2014), Protein evidence (Kim et al 2014)	Evidence at protein level	Evidence at protein level	Evidence at protein level	Evidence at protein level	CAB033836, HPA040619, HPA053987	Supportive	Supportive	Cytoplasm, Nucleoli, Cytoskeleton (Microtubules)	Cytoplasm	Expressed in all			cerebral cortex: 32.6
DYNC1LI1	DNCLI1	ENSG00000144635	Dynein, cytoplasmic 1, light intermediate chain 1	3	32567463-32612366	Protein evidence (Ezkurdia et al 2014), Protein evidence (Kim et al 2014)	Evidence at protein level	Evidence at protein level	Evidence at protein level	Evidence at protein level	HPA035013	Supportive	Supportive	Cytoplasm, Centrosome	Cytoplasm	Expressed in all			testis: 39.7
DYX1C1	EKN1, FLJ37882	ENSG00000256061	Dyslexia susceptibility 1 candidate 1	15	55702723-55800432	Disease related genes	Evidence at protein level	Evidence at protein level	Evidence at protein level		HPA051048	Supportive	Supportive	Plasma membrane, Cytoplasm	Plasma membrane	Tissue enhanced	0	fallopian tube: 12.3	testis: 9.2
E2F1	RBBP3, RBP3	ENSG00000101412	E2F transcription factor 1	20	32263489-32274210	Cancer-related genes, Plasma proteins, Protein evidence (Ezkurdia et al 2014), Protein evidence (Kim et al 2014), Transcription factors	Evidence at protein level	Evidence at protein level	Evidence at protein level	Evidence at protein level	CAB000329, HPA008003, CAB019308	Supportive	Supportive	Nucleus, Nucleoli	Nucleus	Tissue enhanced	0	bone marrow: 20.2	testis: 8.3
EAPP	BM036, C14orf11, FLJ20578	ENSG00000129518	E2F-associated phosphoprotein	14	34985135-35008916	Protein evidence (Ezkurdia et al 2014), Protein evidence (Kim et al 2014)	Evidence at protein level	Evidence at protein level	Evidence at protein level	Evidence at protein level	HPA002916	Supportive	Supportive	Golgi apparatus, Nucleus, Cytoplasm	Golgi apparatus	Expressed in all			bone marrow: 56.7
EBAG9	EB9, RCAS1	ENSG00000147654	Estrogen receptor binding site associated, antigen, 9	8	110551940-110578225	Cancer-related genes, Predicted secreted proteins, Protein evidence (Ezkurdia et al 2014), Protein evidence (Kim et al 2014)	Evidence at protein level	Evidence at protein level	Evidence at protein level	Evidence at protein level	HPA021153, HPA021154, CAB072810	Supportive	Supportive	Plasma membrane, Golgi apparatus, Focal Adhesions	Plasma membrane	Expressed in all			thyroid gland: 57.8
ECHS1	SCEH	ENSG00000127884	Enoyl CoA hydratase, short chain, 1, mitochondrial	10	135175984-135187193	Enzymes, Mitochondrial proteins, Plasma proteins, Protein evidence (Ezkurdia et al 2014), Protein evidence (Kim et al 2014)	Evidence at protein level	Evidence at protein level	Evidence at protein level	Evidence at protein level	CAB003783, HPA021995, HPA022476	Supportive	Supportive	Mitochondria	Mitochondria	Expressed in all			liver: 381.1
ECI2	ACBD2, DRS1, HCA88, PECI	ENSG00000198721	Enoyl-CoA delta isomerase 2	6	4115923-4135831	Enzymes, Protein evidence (Ezkurdia et al 2014), Protein evidence (Kim et al 2014)	Evidence at protein level	Evidence at protein level	Evidence at protein level	Evidence at protein level	HPA022130, HPA031626	Supportive	Supportive	Vesicles	Vesicles	Expressed in all			liver: 206.0
ECSIT	SITPEC	ENSG00000130159	ECSIT signalling integrator	19	11616731-11639989	Mitochondrial proteins, Predicted secreted proteins, Protein evidence (Ezkurdia et al 2014), Protein evidence (Kim et al 2014)	Evidence at protein level	Evidence at protein level	Evidence at protein level	Evidence at protein level	HPA042979	Supportive	Supportive	Nucleus but not nucleoli, Cytoplasm	Nucleus	Expressed in all			heart muscle: 62.2
EDC4	Ge-1, HEDLS, RCD-8	ENSG00000038358	Enhancer of mRNA decapping 4	16	67906926-67918406	Protein evidence (Ezkurdia et al 2014), Protein evidence (Kim et al 2014)	Evidence at protein level	Evidence at protein level	Evidence at protein level	Evidence at protein level	HPA041164	Supportive	Supportive	Vesicles, Nucleus but not nucleoli	Vesicles	Expressed in all			bone marrow: 49.0
EEA1	ZFYVE2	ENSG00000102189	Early endosome antigen 1	12	93164413-93323107	Plasma proteins, Protein evidence (Ezkurdia et al 2014), Protein evidence (Kim et al 2014)	Evidence at protein level	Evidence at protein level	Evidence at protein level	Evidence at protein level	CAB005861, CAB018782, HPA038158, HPA038159	Supportive	Supportive	Vesicles	Vesicles	Expressed in all			esophagus: 14.1
EED	HEED, WAIT-1	ENSG00000074266	Embryonic ectoderm development	11	85955586-85989855	Protein evidence (Ezkurdia et al 2014), Protein evidence (Kim et al 2014)	Evidence at protein level	Evidence at protein level	Evidence at protein level	Evidence at protein level	CAB012211, HPA046731, HPA061140	Supportive	Supportive	Nucleus, Cytoplasm	Nucleus	Expressed in all			lymph node: 32.3
EEF1D	EF-1D, FLJ20897	ENSG00000104529	Eukaryotic translation elongation factor 1 delta (guanine nucleotide exchange protein)	8	144661867-144681711	Plasma proteins, Protein evidence (Ezkurdia et al 2014), Protein evidence (Kim et al 2014)	Evidence at protein level	Evidence at protein level	Evidence at protein level	Evidence at protein level	HPA045101, HPA051002	Supportive	Supportive	Nucleus, Nucleoli	Nucleus	Expressed in all			ovary: 534.4
EFCAB4B	MGC4266	ENSG00000130038	EF-hand calcium binding domain 4B	12	3715799-3873985	Protein evidence (Ezkurdia et al 2014), Protein evidence (Kim et al 2014)	Evidence at protein level	Evidence at protein level	Evidence at protein level	Evidence at protein level	HPA038686	Supportive	Supportive	Nucleoli, Cytoplasm, Nucleus	Nucleoli	Tissue enhanced	0	salivary gland: 53.0	rectum: 19.2
EFNB2	EPLG5, Htk-L, HTKL, LERK5, MGC126226, MGC126227, MGC126228	ENSG00000125266	Ephrin-B2	13	107142079-107187462	Cancer-related genes, Plasma proteins, Predicted membrane proteins, Protein evidence (Ezkurdia et al 2014), Protein evidence (Kim et al 2014)	Evidence at protein level	Evidence at protein level	Evidence at protein level	Evidence at protein level	HPA008999, CAB009368	Supportive	Supportive	Nucleus but not nucleoli, Cytoplasm	Nucleus	Mixed			lung: 35.2
EFTUD2	SNRNP116, Snrp116, Snu114, U5-116KD	ENSG00000108883	Elongation factor Tu GTP binding domain containing 2	17	42927311-42977030	Disease related genes, Plasma proteins, Protein evidence (Ezkurdia et al 2014), Protein evidence (Kim et al 2014)	Evidence at protein level	Evidence at protein level	Evidence at protein level	Evidence at protein level	HPA022021	Supportive	Supportive	Nucleus but not nucleoli, Cytoplasm	Nucleus	Expressed in all			tonsil: 60.4
EGFR	ERBB, ERBB1	ENSG00000146648	Epidermal growth factor receptor	7	55086714-55324313	Cancer-related genes, Disease related genes, Enzymes, FDA approved drug targets, Plasma proteins, Predicted membrane proteins, Predicted secreted proteins, Protein evidence (Ezkurdia et al 2014), Protein evidence (Kim et al 2014), RAS pathway related proteins	Evidence at protein level	Evidence at protein level	Evidence at protein level	Evidence at protein level	CAB000035, HPA001200, HPA018530, CAB068186	Supportive	Supportive	Plasma membrane, Cytoplasm	Plasma membrane	Tissue enhanced	0	placenta: 91.3	skin: 43.2
EGR1	AT225, G0S30, KROX-24, NGFI-A, TIS8, ZIF-268, ZNF225	ENSG00000120738	Early growth response 1	5	137801179-137805004	Cancer-related genes, Plasma proteins, Transcription factors	Evidence at protein level	Evidence at protein level	Evidence at protein level		CAB019427, HPA029938	Supportive	Supportive	Nucleus but not nucleoli	Nucleus	Expressed in all			ovary: 647.3
EHBP1	KIAA0903, NACSIN	ENSG00000115504	EH domain binding protein 1	2	62900986-63273622	Disease related genes, Plasma proteins, Predicted secreted proteins, Protein evidence (Ezkurdia et al 2014), Protein evidence (Kim et al 2014)	Evidence at protein level	Evidence at protein level	Evidence at protein level	Evidence at protein level	HPA035468, HPA035469	Supportive	Supportive	Cytoplasm, Plasma membrane	Cytoplasm	Expressed in all			ovary: 52.0
EHMT2	BAT8, C6orf30, Em:AF134726.3, G9A, KMT1C, NG36/G9a	ENSG00000204371	Euchromatic histone-lysine N-methyltransferase 2	6	31847536-31865464	Enzymes, Plasma proteins, Predicted secreted proteins, Protein evidence (Ezkurdia et al 2014), Protein evidence (Kim et al 2014)	Evidence at protein level	Evidence at protein level	Evidence at protein level	Evidence at protein level	HPA050550, HPA051945	Supportive	Supportive	Nucleus but not nucleoli	Nucleus	Expressed in all			ovary: 36.0
EI24	EPG4, PIG8, TP53I8	ENSG00000149547	Etoposide induced 2.4	11	125439112-125454575	Cancer-related genes, Disease related genes, Potential drug targets, Predicted membrane proteins, Protein evidence (Ezkurdia et al 2014), Protein evidence (Kim et al 2014), Transporters	Evidence at protein level	Evidence at protein level	Evidence at protein level	Evidence at protein level	HPA047165, HPA051029	Supportive	Supportive	Cytoplasm, Endoplasmic reticulum, Golgi apparatus	Cytoplasm	Expressed in all			liver: 94.2
EID1	C15orf3, CRI1, EID-1	ENSG00000255302	EP300 interacting inhibitor of differentiation 1	15	49170083-49172380		Evidence at protein level	Evidence at protein level	Evidence at protein level		HPA051122, HPA051123	Supportive	Supportive	Nucleus but not nucleoli	Nucleus	Expressed in all			adrenal gland: 184.4
EIF2B1	EIF-2B, EIF-2Balpha, EIF2B, EIF2BA	ENSG00000111361	Eukaryotic translation initiation factor 2B, subunit 1 alpha, 26kDa	12	124104953-124118313	Disease related genes, Protein evidence (Ezkurdia et al 2014), Protein evidence (Kim et al 2014)	Evidence at protein level	Evidence at protein level	Evidence at protein level	Evidence at protein level	CAB034258, HPA049509	Supportive	Supportive	Cytoplasm	Cytoplasm	Expressed in all			tonsil: 41.3
EIF2B2	EIF-2Bbeta, EIF2B	ENSG00000119718	Eukaryotic translation initiation factor 2B, subunit 2 beta, 39kDa	14	75469614-75476292	Disease related genes, Protein evidence (Ezkurdia et al 2014), Protein evidence (Kim et al 2014)	Evidence at protein level	Evidence at protein level	Evidence at protein level	Evidence at protein level	HPA005841, CAB037105, HPA048028	Supportive	Supportive	Nucleus but not nucleoli, Plasma membrane, Cytoplasm, Focal Adhesions	Nucleus	Expressed in all			thyroid gland: 54.8
EIF2B3	EIF-2B, EIF2Bgamma	ENSG00000070785	Eukaryotic translation initiation factor 2B, subunit 3 gamma, 58kDa	1	45316450-45452282	Disease related genes, Protein evidence (Ezkurdia et al 2014), Protein evidence (Kim et al 2014)	Evidence at protein level	Evidence at protein level	Evidence at protein level	Evidence at protein level	HPA024213, HPA024218, HPA024219, CAB032233	Supportive	Supportive	Cytoplasm, Vesicles	Cytoplasm	Expressed in all			skeletal muscle: 35.5
EIF2S2	EIF2, EIF2beta, PPP1R67	ENSG00000125977	Eukaryotic translation initiation factor 2, subunit 2 beta, 38kDa	20	32676104-32700138	Cancer-related genes, Plasma proteins, Protein evidence (Ezkurdia et al 2014), Protein evidence (Kim et al 2014)	Evidence at protein level	Evidence at protein level	Evidence at protein level	Evidence at protein level	CAB034415, HPA041262, HPA041332	Supportive	Supportive	Cytoplasm, Nucleoli	Cytoplasm	Expressed in all			tonsil: 18.1
EIF3A	EIF3, eIF3-p170, eIF3-theta, eIF3a, EIF3S10, KIAA0139, TIF32	ENSG00000107581	Eukaryotic translation initiation factor 3, subunit A	10	120794356-120840316	Protein evidence (Ezkurdia et al 2014), Protein evidence (Kim et al 2014)	Evidence at protein level	Evidence at protein level	Evidence at protein level	Evidence at protein level	HPA038315, HPA038316	Supportive	Supportive	Nucleus, Cytoplasm, Nucleoli	Nucleus	Expressed in all			tonsil: 73.4
EIF3B	eIF3b, EIF3S9, PRT1	ENSG00000106263	Eukaryotic translation initiation factor 3, subunit B	7	2393721-2420380	Plasma proteins, Protein evidence (Ezkurdia et al 2014), Protein evidence (Kim et al 2014)	Evidence at protein level	Evidence at protein level	Evidence at protein level	Evidence at protein level	CAB017562, HPA048983	Supportive	Supportive	Nucleus but not nucleoli, Cytoplasm	Nucleus	Expressed in all			bone marrow: 107.4
EIF3E	eIF3-p48, eIF3e, EIF3S6, INT6	ENSG00000104408	Eukaryotic translation initiation factor 3, subunit E	8	109213445-109447562	Protein evidence (Ezkurdia et al 2014), Protein evidence (Kim et al 2014)	Evidence at protein level	Evidence at protein level	Evidence at protein level	Evidence at protein level	HPA023973	Supportive	Supportive	Cytoplasm	Cytoplasm	Expressed in all			ovary: 408.0
EIF3G	eIF3-delta, eIF3-p44, eIF3g, EIF3S4	ENSG00000130811	Eukaryotic translation initiation factor 3, subunit G	19	10225693-10230596	Plasma proteins, Protein evidence (Ezkurdia et al 2014), Protein evidence (Kim et al 2014)	Evidence at protein level	Evidence at protein level	Evidence at protein level	Evidence at protein level	HPA041997	Supportive	Supportive	Cytoplasm	Cytoplasm	Expressed in all			ovary: 168.3
EIF3J	eIF3-alpha, eIF3-p35, eIF3j, EIF3S1	ENSG00000104131	Eukaryotic translation initiation factor 3, subunit J	15	44829255-44855227	Plasma proteins, Protein evidence (Ezkurdia et al 2014), Protein evidence (Kim et al 2014)	Evidence at protein level	Evidence at protein level	Evidence at protein level	Evidence at protein level	HPA050977	Supportive	Supportive	Cytoplasm	Cytoplasm	Expressed in all			skeletal muscle: 84.1
EIF3M	eIF3m, FLJ29030, GA17, hfl-B5, PCID1, TANGO7	ENSG00000149100	Eukaryotic translation initiation factor 3, subunit M	11	32605344-32627808	Protein evidence (Ezkurdia et al 2014), Protein evidence (Kim et al 2014)	Evidence at protein level	Evidence at protein level	Evidence at protein level	Evidence at protein level	HPA031063	Supportive	Supportive	Cytoplasm	Cytoplasm	Expressed in all			ovary: 285.8
EIF4A3	DDX48, EIF4AIII, KIAA0111	ENSG00000141543	Eukaryotic translation initiation factor 4A3	17	78109013-78120982	Disease related genes, Enzymes, Plasma proteins, Potential drug targets, Protein evidence (Ezkurdia et al 2014), Protein evidence (Kim et al 2014), Transporters	Evidence at protein level	Evidence at protein level	Evidence at protein level	Evidence at protein level	HPA021878	Supportive	Supportive	Nucleus but not nucleoli	Nucleus	Expressed in all			bone marrow: 118.8
EIF4B		ENSG00000063046	Eukaryotic translation initiation factor 4B	12	53399942-53435993	Protein evidence (Ezkurdia et al 2014), Protein evidence (Kim et al 2014)	Evidence at protein level	Evidence at protein level	Evidence at protein level	Evidence at protein level	HPA039072, HPA046164	Supportive	Supportive	Cytoplasm	Cytoplasm	Expressed in all			ovary: 234.1
EIF4E	EIF4E1, EIF4EL1, EIF4F	ENSG00000151247	Eukaryotic translation initiation factor 4E	4	99792835-99851788	Cancer-related genes, Disease related genes, Plasma proteins, Protein evidence (Ezkurdia et al 2014), Protein evidence (Kim et al 2014)	Evidence at protein level	Evidence at protein level	Evidence at protein level	Evidence at protein level	CAB004077, CAB016316, HPA051311	Supportive	Supportive	Cytoplasm	Cytoplasm	Expressed in all			bone marrow: 12.1
EIF4EBP1	4E-BP1, PHAS-I	ENSG00000187840	Eukaryotic translation initiation factor 4E binding protein 1	8	37887859-37917883	Cancer-related genes, Protein evidence (Ezkurdia et al 2014), Protein evidence (Kim et al 2014)	Evidence at protein level	Evidence at protein level	Evidence at protein level	Evidence at protein level	CAB005032, CAB005039, HPA023501	Supportive	Supportive	Nucleus but not nucleoli, Cytoplasm	Nucleus	Expressed in all			salivary gland: 114.4
EIF4ENIF1	2610509L04Rik, 4E-T, Clast4, FLJ21601	ENSG00000184708	Eukaryotic translation initiation factor 4E nuclear import factor 1	22	31832963-31892094	Plasma proteins, Protein evidence (Ezkurdia et al 2014), Protein evidence (Kim et al 2014)	Evidence at protein level	Evidence at protein level	Evidence at protein level	Evidence at protein level	HPA001619, HPA002078	Supportive	Supportive	Vesicles	Vesicles	Expressed in all			testis: 48.8
EIF4G2	DAP5, NAT1, p97	ENSG00000110321	Eukaryotic translation initiation factor 4 gamma, 2	11	10818597-10830657	Plasma proteins, Protein evidence (Ezkurdia et al 2014), Protein evidence (Kim et al 2014)	Evidence at protein level	Evidence at protein level	Evidence at protein level	Evidence at protein level	CAB005163, HPA006773, HPA016965	Supportive	Supportive	Cytoplasm	Cytoplasm	Expressed in all			placenta: 398.0
EIF5		ENSG00000100664	Eukaryotic translation initiation factor 5	14	103799881-103811362	Protein evidence (Ezkurdia et al 2014), Protein evidence (Kim et al 2014)	Evidence at protein level	Evidence at protein level	Evidence at protein level	Evidence at protein level	HPA000867, CAB004226	Supportive	Supportive	Cytoplasm	Cytoplasm	Expressed in all			bone marrow: 171.9
EIF6	b(2)gcn, EIF3A, ITGB4BP, p27BBP	ENSG00000242372	Eukaryotic translation initiation factor 6	20	33866714-33872788	Plasma proteins, Protein evidence (Ezkurdia et al 2014), Protein evidence (Kim et al 2014)	Evidence at protein level	Evidence at protein level	Evidence at protein level	Evidence at protein level	HPA040873	Supportive	Supportive	Nucleus but not nucleoli	Nucleus	Expressed in all			esophagus: 115.1
ELAVL1	Hua, HUR, MelG	ENSG00000066044	ELAV like RNA binding protein 1	19	8023463-8070543	Plasma proteins, Protein evidence (Ezkurdia et al 2014), Protein evidence (Kim et al 2014)	Evidence at protein level	Evidence at protein level	Evidence at protein level	Evidence at protein level	CAB005256, HPA046298	Supportive	Supportive	Nucleus, Nucleoli, Cytoplasm	Nucleus	Expressed in all			testis: 49.8
ELF2	EU32, NERF, NERF-1A, NERF-1B, NERF-2	ENSG00000109381	E74-like factor 2 (ets domain transcription factor)	4	139949266-140098372	Protein evidence (Ezkurdia et al 2014), Protein evidence (Kim et al 2014), Transcription factors	Evidence at protein level	Evidence at protein level	Evidence at protein level	Evidence at protein level	HPA006057	Supportive	Supportive	Nucleus but not nucleoli, Cytoplasm	Nucleus	Expressed in all			bone marrow: 43.0
ELK1		ENSG00000126767	ELK1, member of ETS oncogene family	X	47494920-47510003	Protein evidence (Ezkurdia et al 2014), Protein evidence (Kim et al 2014), RAS pathway related proteins, Transcription factors	Evidence at protein level	Evidence at protein level	Evidence at protein level	Evidence at protein level	CAB003808, HPA036084	Supportive	Supportive	Nucleus but not nucleoli	Nucleus	Expressed in all			ovary: 38.4
ELK4	SAP1	ENSG00000158711	ELK4, ETS-domain protein (SRF accessory protein 1)	1	205577071-205601090	Cancer-related genes, Protein evidence (Kim et al 2014), Transcription factors	Evidence at protein level	Evidence at protein level	Evidence at protein level	Evidence at protein level	HPA028863	Supportive	Supportive	Nucleus but not nucleoli	Nucleus	Expressed in all			prostate: 25.1
ELL3	FLJ22637	ENSG00000128886	Elongation factor RNA polymerase II-like 3	15	44064798-44069741	Protein evidence (Kim et al 2014)	Evidence at protein level	Evidence at protein level	Evidence at transcript level	Evidence at protein level	HPA028938	Supportive	Supportive	Nucleoli, Nucleus but not nucleoli	Nucleoli	Tissue enhanced	0	lymph node: 84.9;tonsil: 90.2	skin: 40.6
ELOVL5	dJ483K16.1, HELO1	ENSG00000012660	ELOVL fatty acid elongase 5	6	53132196-53213947	Enzymes, Predicted membrane proteins, Protein evidence (Ezkurdia et al 2014), Protein evidence (Kim et al 2014)	Evidence at protein level	Evidence at protein level	Evidence at protein level	Evidence at protein level	CAB017042, HPA047752	Supportive	Supportive	Endoplasmic reticulum	Endoplasmic reticulum	Expressed in all			adipose tissue: 181.3
ELP2	FLJ10879, STATIP1, StIP	ENSG00000134759	Elongator acetyltransferase complex subunit 2	18	33709407-33757909	Predicted secreted proteins, Protein evidence (Ezkurdia et al 2014), Protein evidence (Kim et al 2014)	Evidence at protein level	Evidence at protein level	Evidence at protein level	Evidence at protein level	HPA002996, CAB020835	Supportive	Supportive	Cytoplasm, Nucleus	Cytoplasm	Expressed in all			ovary: 60.4
EMD	LEMD5, STA	ENSG00000102119	Emerin	X	153607557-153609883	Disease related genes, Predicted membrane proteins, Protein evidence (Ezkurdia et al 2014), Protein evidence (Kim et al 2014)	Evidence at protein level	Evidence at protein level	Evidence at protein level	Evidence at protein level	HPA000609, CAB001545, CAB002029, CAB062552	Supportive	Supportive	Nuclear membrane, Endoplasmic reticulum	Nuclear membrane	Expressed in all			ovary: 67.1
EME1	FLJ31364, MMS4L, SLX2A	ENSG00000154920	Essential meiotic structure-specific endonuclease 1	17	48450581-48458844	Protein evidence (Ezkurdia et al 2014)	Evidence at protein level	Evidence at protein level	Evidence at protein level	Evidence at protein level	CAB016127, HPA052188	Supportive	Supportive	Cytoplasm, Nucleus	Cytoplasm	Tissue enhanced	0	testis: 10.8	bone marrow: 5.6
ENAH	FLJ10773, MENA, NDPP1	ENSG00000154380	Enabled homolog (Drosophila)	1	225674537-225840844	Protein evidence (Ezkurdia et al 2014), Protein evidence (Kim et al 2014)	Evidence at protein level	Evidence at protein level	Evidence at protein level	Evidence at protein level	HPA028448, HPA028696	Supportive	Supportive	Plasma membrane, Cytoplasm, Focal Adhesions	Plasma membrane	Mixed			smooth muscle: 90.9
ENG	CD105, END, HHT1, ORW, ORW1	ENSG00000106991	Endoglin	9	130577291-130617035	Cancer-related genes, Candidate cardiovascular disease genes, CD markers, Disease related genes, Plasma proteins, Predicted membrane proteins, Protein evidence (Ezkurdia et al 2014), Protein evidence (Kim et al 2014)	Evidence at protein level	Evidence at protein level	Evidence at protein level	Evidence at protein level	CAB000096, HPA011862	Supportive	Supportive	Nucleus but not nucleoli, Cytoplasm	Nucleus	Expressed in all			heart muscle: 127.7
ENO1	ENO1L1, MBP-1, MPB1, PPH	ENSG00000074800	Enolase 1, (alpha)	1	8921061-8939308	Cancer-related genes, Enzymes, Plasma proteins, Protein evidence (Ezkurdia et al 2014), Protein evidence (Kim et al 2014)	Evidence at protein level	Evidence at protein level	Evidence at protein level	Evidence at protein level	CAB018614, HPA068284, CAB069394	Supportive	Supportive	Plasma membrane, Cytoplasm	Plasma membrane	Expressed in all			tonsil: 626.0
ENOPH1	E1, MASA, mtnC	ENSG00000145293	Enolase-phosphatase 1	4	83351715-83382244	Enzymes, Protein evidence (Ezkurdia et al 2014), Protein evidence (Kim et al 2014)	Evidence at protein level	Evidence at protein level	Evidence at protein level	Evidence at protein level	CAB004985, HPA044607, HPA050480	Supportive	Supportive	Nucleus, Nucleoli	Nucleus	Expressed in all			cerebral cortex: 55.0
ENTPD4	KIAA0392, LALP70, LAP70, LYSAL1, NTPDase-4, UDPase	ENSG00000197217	Ectonucleoside triphosphate diphosphohydrolase 4	8	23243296-23315208	Enzymes, Predicted membrane proteins	Evidence at protein level	Evidence at protein level	Evidence at protein level		HPA017655	Supportive	Supportive	Vesicles	Vesicles	Expressed in all			lymph node: 45.9
EP300	KAT3B, p300	ENSG00000100393	E1A binding protein p300	22	41487790-41576081	Cancer-related genes, Disease related genes, Enzymes, Potential drug targets, Protein evidence (Ezkurdia et al 2014), Protein evidence (Kim et al 2014)	Evidence at protein level	Evidence at protein level	Evidence at protein level	Evidence at protein level	CAB000146, HPA003128, HPA004112	Supportive	Supportive	Nucleus but not nucleoli	Nucleus	Expressed in all			bone marrow: 33.5
EP400	CAGH32, DKFZP434I225, KIAA1498, KIAA1818, P400, TNRC12	ENSG00000183495	E1A binding protein p400	12	132434508-132565005	Plasma proteins, Protein evidence (Ezkurdia et al 2014), Protein evidence (Kim et al 2014)	Evidence at protein level	Evidence at protein level	Evidence at protein level	Evidence at protein level	HPA016704, HPA049013	Supportive	Supportive	Nucleus	Nucleus	Expressed in all			testis: 10.3
EPB41	4.1R, EL1	ENSG00000159023	Erythrocyte membrane protein band 4.1 (elliptocytosis 1, RH-linked)	1	29213603-29446553	Cytoskeleton related proteins, Disease related genes, Plasma proteins, Potential drug targets, Protein evidence (Ezkurdia et al 2014), Protein evidence (Kim et al 2014), Transporters	Evidence at protein level	Evidence at protein level	Evidence at protein level	Evidence at protein level	HPA028414	Supportive	Supportive	Plasma membrane, Golgi apparatus, Vesicles, Nucleus	Plasma membrane	Expressed in all			bone marrow: 55.4
EPB41L2	4.1-G	ENSG00000079819	Erythrocyte membrane protein band 4.1-like 2	6	131160487-131384462	Cytoskeleton related proteins, Plasma proteins, Protein evidence (Ezkurdia et al 2014), Protein evidence (Kim et al 2014)	Evidence at protein level	Evidence at protein level	Evidence at protein level	Evidence at protein level	HPA005730, HPA006642	Supportive	Supportive	Nucleus, Plasma membrane, Cell Junctions	Nucleus	Expressed in all			adipose tissue: 109.2
EPB41L3	4.1B, DAL1, KIAA0987	ENSG00000082397	Erythrocyte membrane protein band 4.1-like 3	18	5392383-5630699	Cytoskeleton related proteins, Plasma proteins, Predicted membrane proteins, Protein evidence (Ezkurdia et al 2014), Protein evidence (Kim et al 2014)	Evidence at protein level	Evidence at protein level	Evidence at protein level	Evidence at protein level	HPA028605	Supportive	Supportive	Plasma membrane	Plasma membrane	Expressed in all			testis: 87.7
EPHX2		ENSG00000120915	Epoxide hydrolase 2, cytoplasmic	8	27348296-27403081	Enzymes, Plasma proteins, Protein evidence (Ezkurdia et al 2014), Protein evidence (Kim et al 2014)	Evidence at protein level	Evidence at protein level	Evidence at protein level	Evidence at protein level	CAB009808, HPA023094, HPA023660, HPA023779	Supportive	Supportive	Cytoplasm	Cytoplasm	Expressed in all			kidney: 138.5
EPRS	EARS, GLUPRORS, PARS, QARS, QPRS	ENSG00000136628	Glutamyl-prolyl-tRNA synthetase	1	220141943-220220000	Enzymes, Plasma proteins, Protein evidence (Ezkurdia et al 2014), Protein evidence (Kim et al 2014)	Evidence at protein level	Evidence at protein level	Evidence at protein level	Evidence at protein level	HPA026490, HPA030052	Supportive	Supportive	Cytoplasm	Cytoplasm	Expressed in all			salivary gland: 60.6
EPS15	AF-1P, MLLT5	ENSG00000085832	Epidermal growth factor receptor pathway substrate 15	1	51819935-51985000	Cancer-related genes, Disease related genes, Plasma proteins, Predicted secreted proteins, Protein evidence (Ezkurdia et al 2014), Protein evidence (Kim et al 2014)	Evidence at protein level	Evidence at protein level	Evidence at protein level	Evidence at protein level	HPA008451, CAB010164	Supportive	Supportive	Cytoplasm, Vesicles	Cytoplasm	Expressed in all			cerebral cortex: 72.4
EPS8L1	DRC3, FLJ20258, MGC23164, MGC4642	ENSG00000131037	EPS8-like 1	19	55583388-55599291	Predicted secreted proteins, Protein evidence (Ezkurdia et al 2014), Protein evidence (Kim et al 2014)	Evidence at protein level	Evidence at protein level	Evidence at protein level	Evidence at protein level	HPA041851, HPA043545	Supportive	Supportive	Cytoplasm	Cytoplasm	Tissue enhanced	0	esophagus: 313.4;skin: 213.3	placenta: 126.6
ERAL1	HERA-B	ENSG00000132591	Era-like 12S mitochondrial rRNA chaperone 1	17	27181956-27188085	Protein evidence (Ezkurdia et al 2014), Protein evidence (Kim et al 2014)	Evidence at protein level	Evidence at protein level	Evidence at protein level	Evidence at protein level	HPA021425, HPA024423	Supportive	Supportive	Mitochondria, Cytoplasm	Mitochondria	Expressed in all			tonsil: 35.3
ERBB2	CD340, HER-2, HER2, NEU, NGL	ENSG00000141736	V-erb-b2 avian erythroblastic leukemia viral oncogene homolog 2	17	37844167-37886679	Cancer-related genes, CD markers, Disease related genes, Enzymes, FDA approved drug targets, Plasma proteins, Predicted membrane proteins, Predicted secreted proteins, Protein evidence (Ezkurdia et al 2014), Protein evidence (Kim et al 2014)	Evidence at protein level	Evidence at protein level	Evidence at protein level	Evidence at protein level	CAB000043, HPA001338, HPA001383, CAB020416, CAB062555	Supportive	Supportive	Nucleus, Plasma membrane, Cytoplasm	Nucleus	Expressed in all			skin: 80.6
ERC1	CAST2, ELKS, KIAA1081, MGC12974, RAB6IP2	ENSG00000082805	ELKS/RAB6-interacting/CAST family member 1	12	1099675-1605099	Cancer-related genes, Disease related genes, Protein evidence (Ezkurdia et al 2014), Protein evidence (Kim et al 2014)	Evidence at protein level	Evidence at protein level	Evidence at protein level	Evidence at protein level	HPA019513, HPA019523, HPA024130	Supportive	Supportive	Plasma membrane, Cytoplasm	Plasma membrane	Expressed in all			thyroid gland: 31.9
ERCC1	RAD10	ENSG00000012061	Excision repair cross-complementing rodent repair deficiency, complementation group 1 (includes overlapping antisense sequence)	19	45910591-45982086	Cancer-related genes, Disease related genes, Protein evidence (Ezkurdia et al 2014), Protein evidence (Kim et al 2014)	Evidence at protein level	Evidence at protein level	Evidence at protein level	Evidence at protein level	CAB004390, HPA029773, HPA050182	Supportive	Supportive	Nucleus but not nucleoli	Nucleus	Expressed in all			heart muscle: 71.6
ERCC2	EM9, MAG, MGC102762, MGC126218, MGC126219, XPD	ENSG00000104884	Excision repair cross-complementing rodent repair deficiency, complementation group 2	19	45853095-45874176	Cancer-related genes, Disease related genes, Enzymes, Potential drug targets, Protein evidence (Ezkurdia et al 2014), Protein evidence (Kim et al 2014)	Evidence at protein level	Evidence at protein level	Evidence at protein level	Evidence at protein level	CAB005375, HPA038057	Supportive	Supportive	Cytoplasm	Cytoplasm	Expressed in all			testis: 20.0
ERCC4	FANCQ, RAD1, XPF	ENSG00000175595	Excision repair cross-complementing rodent repair deficiency, complementation group 4	16	14014014-14046202	Cancer-related genes, Disease related genes, Plasma proteins, Protein evidence (Ezkurdia et al 2014), Protein evidence (Kim et al 2014)	Evidence at protein level	Evidence at protein level	Evidence at protein level	Evidence at protein level	CAB000156, HPA045828	Supportive	Supportive	Nucleus, Plasma membrane, Cell Junctions	Nucleus	Expressed in all			testis: 10.7
ERCC5	ERCM2, XPGC	ENSG00000134899	Excision repair cross-complementing rodent repair deficiency, complementation group 5	13	103497194-103528345	Cancer-related genes, Disease related genes, Plasma proteins, Protein evidence (Ezkurdia et al 2014), Protein evidence (Kim et al 2014)	Evidence at protein level	Evidence at protein level	Evidence at protein level	Evidence at protein level	HPA045845, HPA050374	Supportive	Supportive	Nucleus, Cytoskeleton (Intermediate filaments)	Nucleus	Expressed in all			duodenum: 39.0
ERGIC1	ERGIC-32, ERGIC32, KIAA1181, NET24	ENSG00000113719	Endoplasmic reticulum-golgi intermediate compartment (ERGIC) 1	5	172261278-172379688	Predicted membrane proteins, Predicted secreted proteins, Protein evidence (Ezkurdia et al 2014), Protein evidence (Kim et al 2014)	Evidence at protein level	Evidence at protein level	Evidence at protein level	Evidence at protein level	HPA018666, HPA018900	Supportive	Supportive	Nucleus but not nucleoli, Vesicles	Nucleus	Expressed in all			prostate: 150.0
ERLIN1	C10orf69, Erlin-1, KE04, SPFH1	ENSG00000107566	ER lipid raft associated 1	10	101909851-101948091	Predicted secreted proteins, Protein evidence (Ezkurdia et al 2014), Protein evidence (Kim et al 2014)	Evidence at protein level	Evidence at protein level	Evidence at protein level	Evidence at protein level	HPA011252	Supportive	Supportive	Endoplasmic reticulum	Endoplasmic reticulum	Expressed in all			liver: 49.5
ERLIN2	C8orf2, Erlin-2, NET32, SPFH2, SPG18	ENSG00000147475	ER lipid raft associated 2	8	37594117-37616619	Disease related genes, Predicted secreted proteins, Protein evidence (Ezkurdia et al 2014), Protein evidence (Kim et al 2014)	Evidence at protein level	Evidence at protein level	Evidence at protein level	Evidence at protein level	HPA002025, CAB014894	Supportive	Supportive	Endoplasmic reticulum	Endoplasmic reticulum	Expressed in all			thyroid gland: 48.3
ESD		ENSG00000139684	Esterase D	13	47345391-47371367	Enzymes, Plasma proteins, Protein evidence (Ezkurdia et al 2014), Protein evidence (Kim et al 2014)	Evidence at protein level	Evidence at protein level	Evidence at protein level	Evidence at protein level	HPA039700, HPA052854	Supportive	Supportive	Plasma membrane, Cytoplasm, Golgi apparatus	Plasma membrane	Expressed in all			ovary: 145.0
ETFA	EMA, GA2, MADD	ENSG00000140374	Electron-transfer-flavoprotein, alpha polypeptide	15	76507696-76603813	Disease related genes, Mitochondrial proteins, Plasma proteins, Protein evidence (Ezkurdia et al 2014), Protein evidence (Kim et al 2014)	Evidence at protein level	Evidence at protein level	Evidence at protein level	Evidence at protein level	HPA018990, HPA018993, HPA018996, HPA024089	Supportive	Supportive	Mitochondria	Mitochondria	Expressed in all			heart muscle: 294.6
ETFB		ENSG00000105379	Electron-transfer-flavoprotein, beta polypeptide	19	51848423-51869672	Disease related genes, Mitochondrial proteins, Plasma proteins, Protein evidence (Ezkurdia et al 2014), Protein evidence (Kim et al 2014)	Evidence at protein level	Evidence at protein level	Evidence at protein level	Evidence at protein level	HPA018910, HPA018921, HPA018923	Supportive	Supportive	Mitochondria	Mitochondria	Expressed in all			liver: 189.7
ETHE1	HSCO, YF13H12	ENSG00000105755	Ethylmalonic encephalopathy 1	19	44010871-44031396	Cancer-related genes, Disease related genes, Enzymes, Mitochondrial proteins, Potential drug targets, Protein evidence (Ezkurdia et al 2014), Protein evidence (Kim et al 2014)	Evidence at protein level	Evidence at protein level	Evidence at protein level	Evidence at protein level	HPA028360, HPA029028, HPA029029	Supportive	Supportive	Mitochondria, Nucleus but not nucleoli	Mitochondria	Expressed in all			rectum: 189.4
ETV4	E1A-F, E1AF	ENSG00000175832	Ets variant 4	17	41605212-41656988	Cancer-related genes, Transcription factors	Evidence at protein level	Evidence at protein level	Evidence at protein level		HPA005768	Supportive	Supportive	Nucleoli	Nucleoli	Mixed			thyroid gland: 8.1
EWSR1	EWS	ENSG00000182944	EWS RNA-binding protein 1	22	29663998-29696515	Cancer-related genes, Disease related genes, Plasma proteins, Protein evidence (Ezkurdia et al 2014), Protein evidence (Kim et al 2014)	Evidence at protein level	Evidence at protein level	Evidence at protein level	Evidence at protein level	CAB004230, HPA051771	Supportive	Supportive	Nucleus but not nucleoli	Nucleus	Expressed in all			bone marrow: 145.2
EXOC7	EXO70, Exo70p, KIAA1067, YJL085W	ENSG00000182473	Exocyst complex component 7	17	74077087-74117657	Protein evidence (Ezkurdia et al 2014), Protein evidence (Kim et al 2014)	Evidence at protein level	Evidence at protein level	Evidence at protein level	Evidence at protein level	HPA022840, HPA022842	Supportive	Supportive	Cytoplasm, Plasma membrane, Golgi apparatus, Vesicles	Cytoplasm	Expressed in all			fallopian tube: 65.3
EXOSC10	p2, p3, p4, PM-Scl, PM/Scl-100, PMSCL2, RRP6, Rrp6p	ENSG00000171824	Exosome component 10	1	11126675-11159938	Protein evidence (Ezkurdia et al 2014), Protein evidence (Kim et al 2014)	Evidence at protein level	Evidence at protein level	Evidence at protein level	Evidence at protein level	HPA028470, HPA028484	Supportive	Supportive	Nucleus, Nucleoli, Cytoplasm	Nucleus	Expressed in all			skin: 45.6
EXOSC7	EAP1, hRrp42p, KIAA0116, p8, RRP42, Rrp42p	ENSG00000075914	Exosome component 7	3	45016733-45077558	Protein evidence (Ezkurdia et al 2014), Protein evidence (Kim et al 2014)	Evidence at protein level	Evidence at protein level	Evidence at protein level	Evidence at protein level	HPA036182, HPA057980	Supportive	Supportive	Nucleus	Nucleus	Expressed in all			skin: 52.3
EZH2	ENX-1, EZH1, KMT6, KMT6A	ENSG00000106462	Enhancer of zeste homolog 2 (Drosophila)	7	148504475-148581413	Cancer-related genes, Disease related genes, Enzymes, Plasma proteins, Potential drug targets, Protein evidence (Ezkurdia et al 2014), Protein evidence (Kim et al 2014)	Evidence at protein level	Evidence at protein level	Evidence at protein level	Evidence at protein level	CAB009589, HPA029131	Supportive	Supportive	Nucleus but not nucleoli	Nucleus	Mixed			bone marrow: 33.7
EZR	VIL2	ENSG00000092820	Ezrin	6	159186773-159240444	Cancer-related genes, Cytoskeleton related proteins, Plasma proteins, Protein evidence (Ezkurdia et al 2014), Protein evidence (Kim et al 2014)	Evidence at protein level	Evidence at protein level	Evidence at protein level	Evidence at protein level	CAB004035, HPA021616, CAB047324	Supportive	Supportive	Plasma membrane	Plasma membrane	Expressed in all			placenta: 222.2
F13A1	F13A	ENSG00000124491	Coagulation factor XIII, A1 polypeptide	6	6144318-6321246	Cancer-related genes, Candidate cardiovascular disease genes, Disease related genes, Enzymes, Plasma proteins, Potential drug targets, Protein evidence (Ezkurdia et al 2014), Protein evidence (Kim et al 2014)	Evidence at protein level	Evidence at protein level	Evidence at protein level	Evidence at protein level	HPA001804, CAB002155, HPA047903	Supportive	Supportive	Plasma membrane, Cytoskeleton (Actin filaments), Nucleus but not nucleoli, Focal Adhesions	Plasma membrane	Expressed in all			placenta: 312.5
FABP2	I-FABP	ENSG00000145384	Fatty acid binding protein 2, intestinal	4	120238405-120243545	Cancer-related genes, Plasma proteins, Protein evidence (Ezkurdia et al 2014), Protein evidence (Kim et al 2014)	Evidence at protein level	Evidence at protein level	Evidence at protein level	Evidence at protein level	HPA034607, CAB047325, CAB047326	Supportive	Supportive	Cytoskeleton (Actin filaments), Cytoplasm	Cytoskeleton (Actin filaments)	Group enriched	10	duodenum: 192.5;small intestine: 337.4	rectum: 27.2
FABP4	A-FABP, aP2	ENSG00000170323	Fatty acid binding protein 4, adipocyte	8	82390654-82395498	Cancer-related genes, Plasma proteins, Protein evidence (Ezkurdia et al 2014), Protein evidence (Kim et al 2014)	Evidence at protein level	Evidence at protein level	Evidence at protein level	Evidence at protein level	HPA002188, CAB024961	Supportive	Supportive	Cytoplasm	Cytoplasm	Tissue enriched	12	adipose tissue: 2109.1	placenta: 177.5
FABP5	E-FABP, KFABP, PA-FABP	ENSG00000164687	Fatty acid binding protein 5 (psoriasis-associated)	8	82192598-82197012	Cancer-related genes, Plasma proteins, Protein evidence (Ezkurdia et al 2014), Protein evidence (Kim et al 2014), Transporters	Evidence at protein level	Evidence at protein level	Evidence at protein level	Evidence at protein level	CAB017831, CAB040577, HPA051895	Supportive	Supportive	Plasma membrane, Cytoplasm	Plasma membrane	Expressed in all			esophagus: 195.2
FADD	GIG3, MORT1	ENSG00000168040	Fas (TNFRSF6)-associated via death domain	11	70049269-70053496	Cancer-related genes, Disease related genes, Protein evidence (Ezkurdia et al 2014), Protein evidence (Kim et al 2014)	Evidence at protein level	Evidence at protein level	Evidence at protein level	Evidence at protein level	HPA001464, CAB010209	Supportive	Supportive	Nucleus but not nucleoli, Cytoplasm	Nucleus	Expressed in all			tonsil: 13.5
FAM103A1	C15orf18, HsT19360, MGC2560, RAM	ENSG00000169612	Family with sequence similarity 103, member A1	15	83654959-83659809	Protein evidence (Ezkurdia et al 2014), Protein evidence (Kim et al 2014)	Evidence at protein level	Evidence at protein level	Evidence at protein level	Evidence at protein level	HPA041923, HPA041948	Supportive	Supportive	Nucleus but not nucleoli, Cytoplasm	Nucleus	Expressed in all			tonsil: 10.9
FAM126A	DRCTNNB1A, HCC, HYCC1, hyccin	ENSG00000122591	Family with sequence similarity 126, member A	7	22980878-23053749	Disease related genes, Protein evidence (Ezkurdia et al 2014), Protein evidence (Kim et al 2014)	Evidence at protein level	Evidence at protein level	Evidence at protein level	Evidence at protein level	HPA042873	Supportive	Supportive	Plasma membrane, Cytoplasm	Plasma membrane	Expressed in all			esophagus: 16.8
FAM135A	FLJ20176, KIAA1411	ENSG00000082269	Family with sequence similarity 135, member A	6	71122644-71270877	Protein evidence (Ezkurdia et al 2014), Protein evidence (Kim et al 2014)	Evidence at protein level	Evidence at protein level	Evidence at protein level	Evidence at protein level	HPA031743, HPA031744	Supportive	Supportive	Nucleus, Cytoplasm	Nucleus	Expressed in all			esophagus: 43.3
FAM136A	FLJ14668	ENSG00000035141	Family with sequence similarity 136, member A	2	70523107-70529222	Protein evidence (Ezkurdia et al 2014), Protein evidence (Kim et al 2014)	Evidence at protein level	Evidence at protein level	Evidence at protein level	Evidence at protein level	HPA030103, HPA030104	Supportive	Supportive	Mitochondria, Nucleoli, Cytoplasm, Focal Adhesions	Mitochondria	Expressed in all			duodenum: 35.5
FAM175A	ABRA1, CCDC98, FLJ13614	ENSG00000163322	Family with sequence similarity 175, member A	4	84382092-84444501	Protein evidence (Ezkurdia et al 2014), Protein evidence (Kim et al 2014)	Evidence at protein level	Evidence at protein level	Evidence at protein level	Evidence at protein level	HPA037653, HPA037654	Supportive	Supportive	Nucleus	Nucleus	Expressed in all			ovary: 25.6
FAM3C	GS3876, ILEI	ENSG00000196937	Family with sequence similarity 3, member C	7	120988905-121036418	Plasma proteins, Protein evidence (Ezkurdia et al 2014), Protein evidence (Kim et al 2014)	Evidence at protein level	Evidence at protein level	Evidence at protein level	Evidence at protein level	HPA043376, HPA050548	Supportive	Supportive	Golgi apparatus	Golgi apparatus	Expressed in all			duodenum: 95.1
FAM47E-STBD1		ENSG00000118804	FAM47E-STBD1 readthrough	4	77172886-77232752	Plasma proteins, Protein evidence (Ezkurdia et al 2014), Protein evidence (Kim et al 2014)	Evidence at protein level	Evidence at protein level	Evidence at protein level	Evidence at protein level	HPA011952, HPA012849	Supportive	Supportive	Cytoplasm	Cytoplasm	Tissue enhanced	0	adipose tissue: 33.9;skeletal muscle: 35.9	liver: 16.2
FAM50A	9F, DXS9928E, HXC-26, XAP5	ENSG00000071859	Family with sequence similarity 50, member A	X	153672473-153679002	Protein evidence (Ezkurdia et al 2014), Protein evidence (Kim et al 2014)	Evidence at protein level	Evidence at protein level	Evidence at protein level	Evidence at protein level	HPA003585	Supportive	Supportive	Nucleus but not nucleoli	Nucleus	Expressed in all			placenta: 49.8
FAM96B	CGI-128	ENSG00000166595	Family with sequence similarity 96, member B	16	66965959-66968326	Protein evidence (Ezkurdia et al 2014), Protein evidence (Kim et al 2014)	Evidence at protein level	Evidence at protein level	Evidence at protein level	Evidence at protein level	HPA041501, HPA041736	Supportive	Supportive	Cytoplasm, Nucleus but not nucleoli	Cytoplasm	Expressed in all			skeletal muscle: 100.4
FANCE	FACE, FAE	ENSG00000112039	Fanconi anemia, complementation group E	6	35420138-35434880	Cancer-related genes, Disease related genes, Plasma proteins, Protein evidence (Ezkurdia et al 2014)	Evidence at protein level	Evidence at protein level	Evidence at protein level	Evidence at protein level	CAB014893	Supportive	Supportive	Nucleus but not nucleoli	Nucleus	Mixed			placenta: 10.6
FANCG	FAG, XRCC9	ENSG00000221829	Fanconi anemia, complementation group G	9	35073832-35080013	Cancer-related genes, Disease related genes, Protein evidence (Ezkurdia et al 2014), Protein evidence (Kim et al 2014)	Evidence at protein level	Evidence at protein level	Evidence at protein level	Evidence at protein level	CAB008105, HPA045335	Supportive	Supportive	Plasma membrane, Cytoplasm, Nucleoli	Plasma membrane	Expressed in all			tonsil: 18.0
FANCL	FAAP43, FLJ10335, PHF9, Pog	ENSG00000115392	Fanconi anemia, complementation group L	2	58386378-58468507	Disease related genes, Protein evidence (Ezkurdia et al 2014)	Evidence at protein level	Evidence at protein level	Evidence at protein level	Evidence at protein level	CAB033842, HPA036685, HPA036686	Supportive	Supportive	Golgi apparatus, Cytoskeleton (Microtubules), Nucleus but not nucleoli, Cytoskeleton (Intermediate filaments)	Golgi apparatus	Expressed in all			adrenal gland: 39.1
FARSA	CML33, FARSL, FARSLA	ENSG00000179115	Phenylalanyl-tRNA synthetase, alpha subunit	19	13033293-13044851	Enzymes, Protein evidence (Ezkurdia et al 2014), Protein evidence (Kim et al 2014)	Evidence at protein level	Evidence at protein level	Evidence at protein level	Evidence at protein level	HPA001911	Supportive	Supportive	Cytoplasm	Cytoplasm	Expressed in all			cerebral cortex: 32.5
FARSB	FARSLB, FRSB, PheHB	ENSG00000116120	Phenylalanyl-tRNA synthetase, beta subunit	2	223435255-223521056	Enzymes, Protein evidence (Ezkurdia et al 2014), Protein evidence (Kim et al 2014)	Evidence at protein level	Evidence at protein level	Evidence at protein level	Evidence at protein level	HPA036677, HPA036678, HPA061398	Supportive	Supportive	Nucleus, Cytoplasm	Nucleus	Expressed in all			rectum: 36.1
FASN	FAS, SDR27X1	ENSG00000169710	Fatty acid synthase	17	80036214-80056208	Cancer-related genes, Enzymes, FDA approved drug targets, Plasma proteins, Protein evidence (Ezkurdia et al 2014), Protein evidence (Kim et al 2014)	Evidence at protein level	Evidence at protein level	Evidence at protein level	Evidence at protein level	CAB005192, HPA006461, CAB015417	Supportive	Supportive	Cytoplasm, Plasma membrane	Cytoplasm	Expressed in all			adipose tissue: 344.7
FBF1	ALB, FBF-1, FLJ00103, KIAA1863	ENSG00000188878	Fas (TNFRSF6) binding factor 1	17	73905655-73937221	Protein evidence (Kim et al 2014)	Evidence at protein level	Evidence at protein level	Evidence at protein level	Evidence at protein level	HPA023677	Supportive	Supportive	Centrosome	Centrosome	Tissue enhanced	0	testis: 31.4	skin: 17.3
FBLN5	ARMD3, DANCE, EVEC, UP50	ENSG00000140092	Fibulin 5	14	92335756-92414331	Disease related genes, Plasma proteins, Predicted secreted proteins, Protein evidence (Ezkurdia et al 2014), Protein evidence (Kim et al 2014)	Evidence at protein level	Evidence at protein level	Evidence at protein level	Evidence at protein level	HPA000848, HPA000868, CAB025843	Supportive	Supportive	Plasma membrane, Cytoplasm	Plasma membrane	Expressed in all			gallbladder: 150.8
FBXO5	EMI1, FBX5, Fbxo31	ENSG00000112029	F-box protein 5	6	153291664-153304714	Protein evidence (Ezkurdia et al 2014)	Evidence at protein level	Evidence at protein level	Evidence at protein level	Evidence at protein level	CAB008106, HPA029048	Supportive	Supportive	Nucleus but not nucleoli	Nucleus	Tissue enhanced	0	bone marrow: 28.4	lymph node: 15.8
FBXW8	FBW6, FBW8, FBX29, FBXO29	ENSG00000174989	F-box and WD repeat domain containing 8	12	117348761-117468953	Protein evidence (Ezkurdia et al 2014), Protein evidence (Kim et al 2014)	Evidence at protein level	Evidence at protein level	Evidence at protein level	Evidence at protein level	HPA038850, HPA038851	Supportive	Supportive	Cytoplasm	Cytoplasm	Expressed in all			thyroid gland: 10.2
FCAR	CD89	ENSG00000186431	Fc fragment of IgA, receptor for	19	55385704-55401838	CD markers, Predicted membrane proteins, Predicted secreted proteins, Protein evidence (Kim et al 2014)	Evidence at protein level	Evidence at protein level	Evidence at protein level	Evidence at protein level	HPA014050	Supportive	Supportive	Plasma membrane	Plasma membrane	Tissue enriched	12	bone marrow: 286.7	appendix: 23.6
FDX1	ADX, FDX	ENSG00000137714	Ferredoxin 1	11	110300607-110335605	Mitochondrial proteins, Protein evidence (Ezkurdia et al 2014), Protein evidence (Kim et al 2014)	Evidence at protein level	Evidence at protein level	Evidence at protein level	Evidence at protein level	HPA041630, HPA062087	Supportive	Supportive	Mitochondria	Mitochondria	Tissue enriched	10	adrenal gland: 255.0	placenta: 24.3
FDXR	ADXR	ENSG00000161513	Ferredoxin reductase	17	72858619-72869156	Enzymes, Mitochondrial proteins, Protein evidence (Ezkurdia et al 2014), Protein evidence (Kim et al 2014)	Evidence at protein level	Evidence at protein level	Evidence at protein level	Evidence at protein level	HPA044393, HPA053673	Supportive	Supportive	Mitochondria	Mitochondria	Expressed in all			adrenal gland: 150.7
FEN1	FEN-1, MF1, RAD2	ENSG00000168496	Flap structure-specific endonuclease 1	11	61560109-61564716	Cancer-related genes, Plasma proteins, Protein evidence (Ezkurdia et al 2014), Protein evidence (Kim et al 2014)	Evidence at protein level	Evidence at protein level	Evidence at protein level	Evidence at protein level	CAB002262, HPA006581, HPA006748	Supportive	Supportive	Nucleus, Nucleoli, Plasma membrane, Mitochondria	Nucleus	Expressed in all			tonsil: 33.8
FGF1	AFGF, ECGF, ECGF-beta, ECGFA, ECGFB, FGF-alpha, FGFA, GLIO703, HBGF1	ENSG00000113578	Fibroblast growth factor 1 (acidic)	5	141971743-142077617	Cancer-related genes, FDA approved drug targets, Protein evidence (Ezkurdia et al 2014), Protein evidence (Kim et al 2014), RAS pathway related proteins	Evidence at protein level	Evidence at protein level	Evidence at protein level	Evidence at protein level	HPA003265, CAB017519	Supportive	Supportive	Nucleus but not nucleoli	Nucleus	Group enriched	7	cerebral cortex: 85.3;heart muscle: 56.9;kidney: 68.0	adipose tissue: 10.2
FH	fumarase	ENSG00000091483	Fumarate hydratase	1	241660903-241683061	Cancer-related genes, Citric acid cycle related proteins, Disease related genes, Enzymes, Mitochondrial proteins, Plasma proteins, Potential drug targets, Protein evidence (Ezkurdia et al 2014), Protein evidence (Kim et al 2014)	Evidence at protein level	Evidence at protein level	Evidence at protein level	Evidence at protein level	CAB017785, HPA025770, HPA025948, HPA027341	Supportive	Supportive	Mitochondria	Mitochondria	Expressed in all			heart muscle: 123.1
FHL1	bA535K18.1, FHL1B, FLH1A, KYO-T, MGC111107, SLIM1, XMPMA	ENSG00000022267	Four and a half LIM domains 1	X	135229559-135293518	Disease related genes, Plasma proteins, Predicted secreted proteins, Protein evidence (Ezkurdia et al 2014), Protein evidence (Kim et al 2014)	Evidence at protein level	Evidence at protein level	Evidence at protein level	Evidence at protein level	HPA001040, HPA001391, CAB020817	Supportive	Supportive	Cytoplasm, Plasma membrane	Cytoplasm	Expressed in all			skeletal muscle: 2807.0
FHL2	DRAL, SLIM3	ENSG00000115641	Four and a half LIM domains 2	2	105974169-106054970	Protein evidence (Ezkurdia et al 2014), Protein evidence (Kim et al 2014)	Evidence at protein level	Evidence at protein level	Evidence at protein level	Evidence at protein level	HPA005922, HPA006028, CAB008368	Supportive	Supportive	Cytoskeleton (Actin filaments), Focal Adhesions, Nucleus	Cytoskeleton (Actin filaments)	Group enriched	5	heart muscle: 515.8;ovary: 456.0	urinary bladder: 90.2
FIBP	FGFIBP	ENSG00000172500	Fibroblast growth factor (acidic) intracellular binding protein	11	65651212-65656010	Mitochondrial proteins, Protein evidence (Ezkurdia et al 2014), Protein evidence (Kim et al 2014)	Evidence at protein level	Evidence at protein level	Evidence at protein level	Evidence at protein level	HPA011729	Supportive	Supportive	Nucleus	Nucleus	Expressed in all			tonsil: 54.8
FIP1L1	DKFZp586K0717, FIP1	ENSG00000145216	Factor interacting with PAPOLA and CPSF1	4	54243810-55161439	Cancer-related genes, Disease related genes, Protein evidence (Ezkurdia et al 2014), Protein evidence (Kim et al 2014)	Evidence at protein level	Evidence at protein level	Evidence at protein level	Evidence at protein level	HPA037475, HPA058202	Supportive	Supportive	Nucleus but not nucleoli	Nucleus	Expressed in all			testis: 45.4
FIS1	CGI-135, Fis1, H_NH0132A01.6, TTC11	ENSG00000214253	Fission 1 (mitochondrial outer membrane) homolog (S. cerevisiae)	7	100882739-100895597	Mitochondrial proteins, Plasma proteins, Predicted membrane proteins, Protein evidence (Ezkurdia et al 2014), Protein evidence (Kim et al 2014)	Evidence at protein level	Evidence at protein level	Evidence at protein level	Evidence at protein level	HPA017430	Supportive	Supportive	Mitochondria	Mitochondria	Expressed in all			heart muscle: 207.0
FKBP3	FKBP-25, PPIase	ENSG00000100442	FK506 binding protein 3, 25kDa	14	45584803-45604522	Enzymes, Plasma proteins, Protein evidence (Ezkurdia et al 2014), Protein evidence (Kim et al 2014)	Evidence at protein level	Evidence at protein level	Evidence at protein level	Evidence at protein level	HPA000864, CAB012232, CAB012520	Supportive	Supportive	Cytoplasm	Cytoplasm	Expressed in all			skeletal muscle: 163.1
FKBP4	FKBP52, FKBP59	ENSG00000004478	FK506 binding protein 4, 59kDa	12	2904119-2914576	Enzymes, Plasma proteins, Protein evidence (Ezkurdia et al 2014), Protein evidence (Kim et al 2014)	Evidence at protein level	Evidence at protein level	Evidence at protein level	Evidence at protein level	HPA006148, CAB017441, HPA062857	Supportive	Supportive	Cytoplasm, Nucleus but not nucleoli	Cytoplasm	Expressed in all			testis: 78.5
FKBP5	FKBP51, FKBP54, P54, PPIase, Ptg-10	ENSG00000096060	FK506 binding protein 5	6	35541362-35696360	Cancer-related genes, Enzymes, Plasma proteins, Protein evidence (Ezkurdia et al 2014), Protein evidence (Kim et al 2014)	Evidence at protein level	Evidence at protein level	Evidence at protein level	Evidence at protein level	CAB009315, HPA031092, HPA031093, HPA031095	Supportive	Supportive	Nucleus but not nucleoli	Nucleus	Expressed in all			adipose tissue: 283.8
FKBP8	FKBP38, FKBPr38	ENSG00000105701	FK506 binding protein 8, 38kDa	19	18642561-18654887	Cancer-related genes, Enzymes, Mitochondrial proteins, Plasma proteins, Predicted membrane proteins, Protein evidence (Ezkurdia et al 2014), Protein evidence (Kim et al 2014)	Evidence at protein level	Evidence at protein level	Evidence at protein level	Evidence at protein level	CAB025346, HPA045177	Supportive	Supportive	Mitochondria, Cytoplasm, Endoplasmic reticulum	Mitochondria	Expressed in all			testis: 168.0
FKBP9	FKBP60, FKBP63	ENSG00000122642	FK506 binding protein 9, 63 kDa	7	32997017-33046543	Enzymes, Plasma proteins, Predicted secreted proteins, Protein evidence (Ezkurdia et al 2014), Protein evidence (Kim et al 2014)	Evidence at protein level	Evidence at protein level	Evidence at protein level	Evidence at protein level	HPA012595	Supportive	Supportive	Mitochondria, Vesicles	Mitochondria	Expressed in all			smooth muscle: 92.1
FLAD1	FAD1, PP591	ENSG00000160688	Flavin adenine dinucleotide synthetase 1	1	154955814-154965587	Enzymes, Protein evidence (Ezkurdia et al 2014), Protein evidence (Kim et al 2014)	Evidence at protein level	Evidence at protein level	Evidence at protein level	Evidence at protein level	HPA028476, HPA028486, HPA028563	Supportive	Supportive	Plasma membrane, Cytoplasm	Plasma membrane	Expressed in all			tonsil: 25.0
FLCN	BHD, MGC17998, MGC23445	ENSG00000154803	Folliculin	17	17115526-17140502	Cancer-related genes, Disease related genes, Protein evidence (Ezkurdia et al 2014), Protein evidence (Kim et al 2014)	Evidence at protein level	Evidence at protein level	Evidence at protein level	Evidence at protein level	CAB015158, HPA028760	Supportive	Supportive	Cytoplasm, Plasma membrane	Cytoplasm	Expressed in all			ovary: 37.1
FLII	FLI, Fli1, FLIL, MGC39265	ENSG00000177731	Flightless I homolog (Drosophila)	17	18148150-18162230	Plasma proteins, Protein evidence (Ezkurdia et al 2014), Protein evidence (Kim et al 2014)	Evidence at protein level	Evidence at protein level	Evidence at protein level	Evidence at protein level	HPA007084, HPA008903, CAB016132	Supportive	Supportive	Nucleus, Cytoplasm, Microtubule organizing center	Nucleus	Expressed in all			skeletal muscle: 163.6
FLNA	ABP-280, FLN, FLN1, OPD1, OPD2	ENSG00000196924	Filamin A, alpha	X	153576892-153603006	Disease related genes, Plasma proteins, Protein evidence (Ezkurdia et al 2014), Protein evidence (Kim et al 2014)	Evidence at protein level	Evidence at protein level	Evidence at protein level	Evidence at protein level	CAB000356, HPA000368, HPA001115, HPA002925	Supportive	Supportive	Plasma membrane, Cytoplasm, Cytoskeleton (Actin filaments)	Plasma membrane	Expressed in all			smooth muscle: 1005.3
FLNB	ABP-278, FH1, FLN1L, LRS1, TABP, TAP	ENSG00000136068	Filamin B, beta	3	57994127-58157982	Disease related genes, Plasma proteins, Protein evidence (Ezkurdia et al 2014), Protein evidence (Kim et al 2014)	Evidence at protein level	Evidence at protein level	Evidence at protein level	Evidence at protein level	HPA004747, HPA004886, CAB019322	Supportive	Supportive	Plasma membrane, Cytoplasm, Golgi apparatus, Cytoskeleton (Actin filaments)	Plasma membrane	Expressed in all			colon: 74.1
FLNC	ABP-280, ABPL, FLN2	ENSG00000128591	Filamin C, gamma	7	128470431-128499328	Cytoskeleton related proteins, Disease related genes, Plasma proteins, Protein evidence (Ezkurdia et al 2014), Protein evidence (Kim et al 2014)	Evidence at protein level	Evidence at protein level	Evidence at protein level	Evidence at protein level	HPA006135	Supportive	Supportive	Plasma membrane, Cytoplasm	Plasma membrane	Tissue enhanced	0	skeletal muscle: 351.4	heart muscle: 131.3
FLYWCH1	DKFZp761A132	ENSG00000059122	FLYWCH-type zinc finger 1	16	2961938-3001209	Protein evidence (Ezkurdia et al 2014)	Evidence at protein level	Evidence at protein level	Evidence at protein level	Evidence at protein level	HPA040753, HPA041001	Supportive	Supportive	Nucleus but not nucleoli, Cytoplasm	Nucleus	Expressed in all			spleen: 28.0
FMR1NB	CT37, FLJ25736, NY-SAR-35	ENSG00000176988	Fragile X mental retardation 1 neighbor	X	147062849-147108187	Predicted membrane proteins, Predicted secreted proteins, Protein evidence (Kim et al 2014)	Evidence at protein level	Evidence at protein level	Evidence at protein level	Evidence at protein level	HPA011284, CAB026403	Supportive	Supportive	Nucleoli	Nucleoli	Tissue enriched	449	testis: 44.9	adipose tissue: 0.1
FNBP4	KIAA1014	ENSG00000109920	Formin binding protein 4	11	47738072-47788995	Protein evidence (Ezkurdia et al 2014), Protein evidence (Kim et al 2014)	Evidence at protein level	Evidence at protein level	Evidence at protein level	Evidence at protein level	HPA039485, HPA040029	Supportive	Supportive	Nucleus but not nucleoli	Nucleus	Expressed in all			spleen: 81.8
FOSL2	FLJ23306, FRA2	ENSG00000075426	FOS-like antigen 2	2	28615315-28640179	Protein evidence (Ezkurdia et al 2014), Protein evidence (Kim et al 2014), Transcription factors	Evidence at protein level	Evidence at protein level	Evidence at protein level	Evidence at protein level	HPA004817, CAB013460, HPA061417	Supportive	Supportive	Nucleus	Nucleus	Expressed in all			adrenal gland: 130.3
FOXA1	HNF3A	ENSG00000129514	Forkhead box A1	14	38059189-38069245	Cancer-related genes, Protein evidence (Ezkurdia et al 2014), Protein evidence (Kim et al 2014), Transcription factors	Evidence at protein level	Evidence at protein level	Evidence at protein level	Evidence at protein level	CAB011595, HPA050505	Supportive	Supportive	Nucleus, Nucleoli	Nucleus	Tissue enhanced	0	prostate: 112.2	urinary bladder: 34.2
FOXK1	IMAGE:5164497	ENSG00000164916	Forkhead box K1	7	4683388-4811074	Protein evidence (Ezkurdia et al 2014), Protein evidence (Kim et al 2014), Transcription factors	Evidence at protein level	Evidence at protein level	Evidence at protein level	Evidence at protein level	HPA017998, HPA018864	Supportive	Supportive	Nucleus	Nucleus	Mixed			testis: 13.6
FOXO3	AF6q21, FKHRL1, FOXO2, FOXO3A	ENSG00000118689	Forkhead box O3	6	108881038-109005977	Cancer-related genes, Disease related genes, Protein evidence (Ezkurdia et al 2014), Protein evidence (Kim et al 2014), Transcription factors	Evidence at protein level	Evidence at protein level	Evidence at protein level	Evidence at protein level	CAB004074, HPA063104	Supportive	Supportive	Nucleus but not nucleoli	Nucleus	Expressed in all			bone marrow: 36.2
FOXO4	AFX1, MLLT7	ENSG00000184481	Forkhead box O4	X	70316047-70323385	Cancer-related genes, Disease related genes, Protein evidence (Kim et al 2014), RAS pathway related proteins, Transcription factors	Evidence at protein level	Evidence at protein level	Evidence at protein level	Evidence at protein level	HPA039560, HPA040232	Supportive	Supportive	Nucleus but not nucleoli, Cytoplasm	Nucleus	Tissue enriched	5	placenta: 158.9	skeletal muscle: 31.7
FOXP1	12CC4, hFKH1B, HSPC215, QRF1	ENSG00000114861	Forkhead box P1	3	71003844-71633140	Cancer-related genes, Disease related genes, Plasma proteins, Protein evidence (Ezkurdia et al 2014), Protein evidence (Kim et al 2014), Transcription factors	Evidence at protein level	Evidence at protein level	Evidence at protein level	Evidence at protein level	HPA003876, CAB011501	Supportive	Supportive	Nucleus but not nucleoli	Nucleus	Expressed in all			ovary: 34.8
FSCN1	FLJ38511, p55, SNL	ENSG00000075618	Fascin homolog 1, actin-bundling protein (Strongylocentrotus purpuratus)	7	5632439-5646286	Cancer-related genes, Cytoskeleton related proteins, Plasma proteins, Protein evidence (Ezkurdia et al 2014), Protein evidence (Kim et al 2014)	Evidence at protein level	Evidence at protein level	Evidence at protein level	Evidence at protein level	CAB000121, HPA005723, CAB035991	Supportive	Supportive	Cytoplasm, Plasma membrane	Cytoplasm	Expressed in all			spleen: 46.2
FUBP1	FBP, FUBP	ENSG00000162613	Far upstream element (FUSE) binding protein 1	1	78409740-78444794	Cancer-related genes, Plasma proteins, Protein evidence (Ezkurdia et al 2014), Protein evidence (Kim et al 2014)	Evidence at protein level	Evidence at protein level	Evidence at protein level	Evidence at protein level	HPA006149	Supportive	Supportive	Nucleus but not nucleoli	Nucleus	Expressed in all			lymph node: 108.9
FUS	ALS6, FUS1, hnRNP-P2, HNRNPP2, TLS	ENSG00000089280	Fused in sarcoma	16	31191431-31203127	Cancer-related genes, Disease related genes, Plasma proteins, Protein evidence (Ezkurdia et al 2014), Protein evidence (Kim et al 2014)	Evidence at protein level	Evidence at protein level	Evidence at protein level	Evidence at protein level	HPA008784, CAB033036, CAB058691	Supportive	Supportive	Nucleus but not nucleoli	Nucleus	Expressed in all			bone marrow: 249.3
FUT4	CD15, ELFT, FCT3A, FUC-TIV	ENSG00000196371	Fucosyltransferase 4 (alpha (1,3) fucosyltransferase, myeloid-specific)	11	94277017-94283063	Predicted membrane proteins, Protein evidence (Ezkurdia et al 2014)	Evidence at protein level	Evidence at protein level	Evidence at protein level	Evidence at protein level	CAB000014, CAB016129	Supportive	Supportive	Vesicles	Vesicles	Tissue enriched	5	bone marrow: 58.6	duodenum: 11.0
FUT8		ENSG00000033170	Fucosyltransferase 8 (alpha (1,6) fucosyltransferase)	14	65877310-66210839	Enzymes, Predicted membrane proteins, Protein evidence (Ezkurdia et al 2014), Protein evidence (Kim et al 2014)	Evidence at protein level	Evidence at protein level	Evidence at protein level	Evidence at protein level	CAB017129, HPA040863, HPA043410	Supportive	Supportive	Cytoplasm, Golgi apparatus	Cytoplasm	Expressed in all			salivary gland: 41.7
FXR1		ENSG00000114416	Fragile X mental retardation, autosomal homolog 1	3	180585929-180700541	Plasma proteins, Predicted secreted proteins, Protein evidence (Ezkurdia et al 2014), Protein evidence (Kim et al 2014)	Evidence at protein level	Evidence at protein level	Evidence at protein level	Evidence at protein level	HPA018246, HPA055475	Supportive	Supportive	Cytoplasm	Cytoplasm	Expressed in all			skeletal muscle: 368.9
FXR2	FMR1L2	ENSG00000129245	Fragile X mental retardation, autosomal homolog 2	17	7494548-7518189	Protein evidence (Ezkurdia et al 2014), Protein evidence (Kim et al 2014)	Evidence at protein level	Evidence at protein level	Evidence at protein level	Evidence at protein level	CAB011205, HPA022997	Supportive	Supportive	Cytoplasm	Cytoplasm	Expressed in all			heart muscle: 39.0
FYN	MGC45350, SLK, SYN	ENSG00000010810	FYN oncogene related to SRC, FGR, YES	6	111981535-112194655	Enzymes, Plasma proteins, Protein evidence (Ezkurdia et al 2014), Protein evidence (Kim et al 2014)	Evidence at protein level	Evidence at protein level	Evidence at protein level	Evidence at protein level	CAB005034, CAB018387, HPA023887	Supportive	Supportive	Nucleus but not nucleoli, Vesicles	Nucleus	Expressed in all			lymph node: 169.9
G3BP1	G3BP, HDH-VIII	ENSG00000145907	GTPase activating protein (SH3 domain) binding protein 1	5	151150606-151192346	Enzymes, Plasma proteins, Protein evidence (Ezkurdia et al 2014), Protein evidence (Kim et al 2014)	Evidence at protein level	Evidence at protein level	Evidence at protein level	Evidence at protein level	HPA004052, CAB037068	Supportive	Supportive	Cytoplasm	Cytoplasm	Expressed in all			tonsil: 72.4
G3BP2	KIAA0660	ENSG00000138757	GTPase activating protein (SH3 domain) binding protein 2	4	76567966-76649709	Protein evidence (Ezkurdia et al 2014), Protein evidence (Kim et al 2014)	Evidence at protein level	Evidence at protein level	Evidence at protein level	Evidence at protein level	HPA018304, HPA018425	Supportive	Supportive	Cytoplasm	Cytoplasm	Expressed in all			cerebral cortex: 102.7
G6PD	G6PD1	ENSG00000160211	Glucose-6-phosphate dehydrogenase	X	153759606-153775787	Cancer-related genes, Disease related genes, Enzymes, Plasma proteins, Potential drug targets, Protein evidence (Ezkurdia et al 2014), Protein evidence (Kim et al 2014)	Evidence at protein level	Evidence at protein level	Evidence at protein level	Evidence at protein level	HPA000247, HPA000834	Supportive	Supportive	Cytoplasm, Microtubule organizing center, Centrosome	Cytoplasm	Expressed in all			testis: 74.6
GABPA	E4TF1-60, E4TF1A, NFT2, NRF2, NRF2A	ENSG00000154727	GA binding protein transcription factor, alpha subunit 60kDa	21	27106881-27144771	Protein evidence (Ezkurdia et al 2014), Protein evidence (Kim et al 2014), Transcription factors	Evidence at protein level	Evidence at protein level	Evidence at protein level	Evidence at protein level	HPA003258, CAB004411, HPA028791	Supportive	Supportive	Nucleus but not nucleoli	Nucleus	Expressed in all			thyroid gland: 17.8
GABPB1	E4TF1-47, GABPB, GABPB2	ENSG00000104064	GA binding protein transcription factor, beta subunit 1	15	50569389-50647605	Protein evidence (Ezkurdia et al 2014), Protein evidence (Kim et al 2014)	Evidence at protein level	Evidence at protein level	Evidence at protein level	Evidence at protein level	HPA019653	Supportive	Supportive	Nucleus but not nucleoli, Mitochondria	Nucleus	Expressed in all			tonsil: 18.9
GAD1	GAD	ENSG00000128683	Glutamate decarboxylase 1 (brain, 67kDa)	2	171669723-171717661	Disease related genes, Enzymes, Potential drug targets, Protein evidence (Kim et al 2014)	Evidence at protein level	Evidence at protein level	Evidence at protein level	Evidence at protein level	CAB004415, HPA031949, HPA048871, HPA058412	Supportive	Supportive	Vesicles	Vesicles	Tissue enriched	8	cerebral cortex: 47.3	kidney: 5.6
GADD45GIP1	CKBBP2, CRIF1, MGC4667, MGC4758, PLINP-1, Plinp1, PRG6	ENSG00000179271	Growth arrest and DNA-damage-inducible, gamma interacting protein 1	19	13064972-13068050	Protein evidence (Ezkurdia et al 2014), Protein evidence (Kim et al 2014)	Evidence at protein level	Evidence at protein level	Evidence at protein level	Evidence at protein level	HPA055205, HPA065048	Supportive	Supportive	Mitochondria	Mitochondria	Expressed in all			skeletal muscle: 53.0
GALNT2	GalNAc-T2	ENSG00000143641	UDP-N-acetyl-alpha-D-galactosamine:polypeptide N-acetylgalactosaminyltransferase 2 (GalNAc-T2)	1	230193536-230417870	Enzymes, Plasma proteins, Predicted secreted proteins, Protein evidence (Ezkurdia et al 2014), Protein evidence (Kim et al 2014)	Evidence at protein level	Evidence at protein level	Evidence at protein level	Evidence at protein level	HPA011222	Supportive	Supportive	Golgi apparatus	Golgi apparatus	Expressed in all			ovary: 41.8
GANAB	G2AN, GluII, KIAA0088	ENSG00000089597	Glucosidase, alpha; neutral AB	11	62392298-62414104	Enzymes, FDA approved drug targets, Plasma proteins, Predicted secreted proteins, Protein evidence (Ezkurdia et al 2014), Protein evidence (Kim et al 2014)	Evidence at protein level	Evidence at protein level	Evidence at protein level	Evidence at protein level	HPA026874, HPA061426	Supportive	Supportive	Endoplasmic reticulum, Nuclear membrane, Cytoplasm	Endoplasmic reticulum	Expressed in all			thyroid gland: 152.0
GAPDH	GAPD	ENSG00000111640	Glyceraldehyde-3-phosphate dehydrogenase	12	6643093-6647537	Enzymes, Plasma proteins, Protein evidence (Ezkurdia et al 2014), Protein evidence (Kim et al 2014)	Evidence at protein level	Evidence at protein level	Evidence at protein level	Evidence at protein level	CAB005197, CAB016392, HPA040067, HPA061280	Supportive	Supportive	Plasma membrane, Cytoplasm, Nuclear membrane	Plasma membrane	Expressed in all			skeletal muscle: 3134.3
GAR1	NOLA1	ENSG00000109534	GAR1 ribonucleoprotein	4	110736666-110745893	Plasma proteins, Protein evidence (Ezkurdia et al 2014), Protein evidence (Kim et al 2014)	Evidence at protein level	Evidence at protein level	Evidence at protein level	Evidence at protein level	HPA059098	Supportive	Supportive	Nucleus, Nucleoli	Nucleus	Expressed in all			bone marrow: 20.5
GARS	CMT2D, DSMAV, GlyRS, SMAD1	ENSG00000106105	Glycyl-tRNA synthetase	7	30634297-30673649	Disease related genes, Enzymes, Plasma proteins, Potential drug targets, Predicted secreted proteins, Protein evidence (Ezkurdia et al 2014), Protein evidence (Kim et al 2014)	Evidence at protein level	Evidence at protein level	Evidence at protein level	Evidence at protein level	HPA017896, HPA019097	Supportive	Supportive	Cytoplasm, Nucleus but not nucleoli	Cytoplasm	Expressed in all			tonsil: 60.0
GATA2	NFE1B	ENSG00000179348	GATA binding protein 2	3	128198270-128212028	Cancer-related genes, Disease related genes, Transcription factors	Evidence at protein level	Evidence at protein level	Evidence at protein level		HPA005633, CAB024847	Supportive	Supportive	Nucleus but not nucleoli	Nucleus	Tissue enhanced	0	prostate: 54.0	placenta: 33.1
GATA3	HDR	ENSG00000107485	GATA binding protein 3	10	8095567-8117161	Cancer-related genes, Disease related genes, Plasma proteins, Protein evidence (Ezkurdia et al 2014), Transcription factors	Evidence at protein level	Evidence at protein level	Evidence at protein level	Evidence at protein level	CAB016217, HPA029730, HPA029731	Supportive	Supportive	Nucleus, Nucleoli	Nucleus	Tissue enhanced	0	skin: 109.6	placenta: 38.6
GATAD2A	p66alpha	ENSG00000167491	GATA zinc finger domain containing 2A	19	19496635-19619740	Plasma proteins, Protein evidence (Ezkurdia et al 2014), Protein evidence (Kim et al 2014), Transcription factors	Evidence at protein level	Evidence at protein level	Evidence at protein level	Evidence at protein level	HPA006759, HPA024373	Supportive	Supportive	Nucleus but not nucleoli	Nucleus	Expressed in all			testis: 59.7
GATAD2B	P66beta	ENSG00000143614	GATA zinc finger domain containing 2B	1	153777201-153895451	Disease related genes, Plasma proteins, Protein evidence (Ezkurdia et al 2014), Protein evidence (Kim et al 2014), Transcription factors	Evidence at protein level	Evidence at protein level	Evidence at protein level	Evidence at protein level	HPA017015	Supportive	Supportive	Nucleus but not nucleoli	Nucleus	Expressed in all			cerebral cortex: 11.2
GBAS	NIPSNAP2	ENSG00000146729	Glioblastoma amplified sequence	7	56019486-56067874	Mitochondrial proteins, Protein evidence (Ezkurdia et al 2014), Protein evidence (Kim et al 2014)	Evidence at protein level	Evidence at protein level	Evidence at protein level	Evidence at protein level	HPA063084	Supportive	Supportive	Mitochondria	Mitochondria	Expressed in all			skeletal muscle: 250.0
GBE1		ENSG00000114480	Glucan (1,4-alpha-), branching enzyme 1	3	81538850-81811312	Disease related genes, Enzymes, Plasma proteins, Potential drug targets, Protein evidence (Ezkurdia et al 2014), Protein evidence (Kim et al 2014)	Evidence at protein level	Evidence at protein level	Evidence at protein level	Evidence at protein level	HPA038073, HPA038074, HPA038075	Supportive	Supportive	Nucleus but not nucleoli, Cytoplasm	Nucleus	Expressed in all			adipose tissue: 63.0
GCA	GCL	ENSG00000115271	Grancalcin, EF-hand calcium binding protein	2	163175350-163228105	Plasma proteins, Protein evidence (Ezkurdia et al 2014), Protein evidence (Kim et al 2014)	Evidence at protein level	Evidence at protein level	Evidence at protein level	Evidence at protein level	HPA035033, HPA035034	Supportive	Supportive	Cytoplasm, Plasma membrane	Cytoplasm	Expressed in all			bone marrow: 221.8
GCC1	FLJ22035, GCC1P, GCC88, MGC20706	ENSG00000179562	GRIP and coiled-coil domain containing 1	7	127220672-127233665	Protein evidence (Ezkurdia et al 2014), Protein evidence (Kim et al 2014)	Evidence at protein level	Evidence at protein level	Evidence at protein level	Evidence at protein level	HPA019369, HPA021323	Supportive	Supportive	Golgi apparatus, Plasma membrane, Cytoplasm	Golgi apparatus	Expressed in all			testis: 16.9
GCC2	GCC185, KIAA0336	ENSG00000135968	GRIP and coiled-coil domain containing 2	2	109065017-109125871	Plasma proteins, Protein evidence (Ezkurdia et al 2014), Protein evidence (Kim et al 2014)	Evidence at protein level	Evidence at protein level	Evidence at protein level	Evidence at protein level	HPA035849, HPA035850	Supportive	Supportive	Nucleus, Golgi apparatus, Cytoplasm	Nucleus	Expressed in all			gallbladder: 31.0
GCDH	ACAD5	ENSG00000105607	Glutaryl-CoA dehydrogenase	19	13001840-13025021	Disease related genes, Enzymes, Mitochondrial proteins, Potential drug targets, Protein evidence (Ezkurdia et al 2014), Protein evidence (Kim et al 2014)	Evidence at protein level	Evidence at protein level	Evidence at protein level	Evidence at protein level	HPA043252, HPA048492	Supportive	Supportive	Mitochondria	Mitochondria	Expressed in all			liver: 41.3
GCLC	GCS, GLCL, GLCLC	ENSG00000001084	Glutamate-cysteine ligase, catalytic subunit	6	53362139-53481768	Disease related genes, Enzymes, Plasma proteins, Potential drug targets, Predicted membrane proteins, Protein evidence (Ezkurdia et al 2014), Protein evidence (Kim et al 2014)	Evidence at protein level	Evidence at protein level	Evidence at protein level	Evidence at protein level	CAB009569, HPA036359, HPA036360	Supportive	Supportive	Nucleus, Nucleoli, Cytoplasm	Nucleus	Expressed in all			liver: 78.8
GCLM	GLCLR	ENSG00000023909	Glutamate-cysteine ligase, modifier subunit	1	94350761-94374966	Cancer-related genes, Protein evidence (Ezkurdia et al 2014), Protein evidence (Kim et al 2014)	Evidence at protein level	Evidence at protein level	Evidence at protein level	Evidence at protein level	CAB009568, HPA023696, CAB040554, HPA053656	Supportive	Supportive	Nucleus, Plasma membrane, Cytoplasm	Nucleus	Expressed in all			liver: 42.9
GCN1L1	GCN1, GCN1L, KIAA0219	ENSG00000089154	GCN1 general control of amino-acid synthesis 1-like 1 (yeast)	12	120565007-120632513	Plasma proteins, Protein evidence (Ezkurdia et al 2014), Protein evidence (Kim et al 2014)	Evidence at protein level	Evidence at protein level	Evidence at protein level	Evidence at protein level	HPA018799, HPA019648, HPA024367	Supportive	Supportive	Cytoplasm	Cytoplasm	Expressed in all			lymph node: 26.4
GDAP1	CMT4, CMT4A	ENSG00000104381	Ganglioside induced differentiation associated protein 1	8	75233365-75401107	Disease related genes, Predicted membrane proteins, Protein evidence (Ezkurdia et al 2014), Protein evidence (Kim et al 2014)	Evidence at protein level	Evidence at protein level	Evidence at protein level	Evidence at protein level	HPA014266, HPA024334	Supportive	Supportive	Cytoplasm, Mitochondria	Cytoplasm	Expressed in all			cerebral cortex: 50.0
GEMIN2	SIP1	ENSG00000092208	Gem (nuclear organelle) associated protein 2	14	39583427-39606177	Protein evidence (Ezkurdia et al 2014), Protein evidence (Kim et al 2014)	Evidence at protein level	Evidence at protein level	Evidence at protein level	Evidence at protein level	CAB015426, HPA046570, HPA057114	Supportive	Supportive	Nucleus, Nucleoli	Nucleus	Expressed in all			lymph node: 12.3
GEMIN8	FAM51A1, FLJ20514	ENSG00000046647	Gem (nuclear organelle) associated protein 8	X	14026398-14048012	Protein evidence (Ezkurdia et al 2014), Protein evidence (Kim et al 2014)	Evidence at protein level	Evidence at protein level	Evidence at protein level	Evidence at protein level	HPA028613	Supportive	Supportive	Nucleus but not nucleoli, Cytoplasm	Nucleus	Expressed in all			fallopian tube: 24.5
GFER	ALR, ERV1, HERV1, HPO1, HPO2, HSS	ENSG00000127554	Growth factor, augmenter of liver regeneration	16	2034208-2037750	Disease related genes, Enzymes, Potential drug targets, Protein evidence (Ezkurdia et al 2014), Protein evidence (Kim et al 2014)	Evidence at protein level	Evidence at protein level	Evidence at protein level	Evidence at protein level	HPA041227	Supportive	Supportive	Cytoplasm, Mitochondria	Cytoplasm	Expressed in all			small intestine: 38.5
GGA1		ENSG00000100083	Golgi-associated, gamma adaptin ear containing, ARF binding protein 1	22	38004481-38029571	Protein evidence (Ezkurdia et al 2014), Protein evidence (Kim et al 2014)	Evidence at protein level	Evidence at protein level	Evidence at protein level	Evidence at protein level	HPA048280, HPA051016	Supportive	Supportive	Vesicles, Nucleus but not nucleoli	Vesicles	Expressed in all			testis: 154.4
GIMAP8	DKFZp667I133, hIAN6	ENSG00000171115	GTPase, IMAP family member 8	7	150147718-150176480	Mitochondrial proteins, Protein evidence (Ezkurdia et al 2014), Protein evidence (Kim et al 2014)	Evidence at protein level	Evidence at protein level	Evidence at protein level	Evidence at protein level	HPA014474, HPA017765	Supportive	Supportive	Nucleus but not nucleoli, Cytoplasm	Nucleus	Mixed			spleen: 34.7
GIT1		ENSG00000108262	G protein-coupled receptor kinase interacting ArfGAP 1	17	27900487-27921072	Plasma proteins, Protein evidence (Ezkurdia et al 2014), Protein evidence (Kim et al 2014)	Evidence at protein level	Evidence at protein level	Evidence at protein level	Evidence at protein level	HPA004059, HPA004186	Supportive	Supportive	Cytoplasm, Focal Adhesions	Cytoplasm	Expressed in all			testis: 78.9
GKAP1	FKSG21, GKAP42	ENSG00000165113	G kinase anchoring protein 1	9	86354336-86444431	Protein evidence (Ezkurdia et al 2014), Protein evidence (Kim et al 2014)	Evidence at protein level	Evidence at protein level	Evidence at protein level	Evidence at protein level	HPA035117, HPA035118	Supportive	Supportive	Cytoplasm, Nucleoli, Centrosome	Cytoplasm	Tissue enriched	8	testis: 166.2	skeletal muscle: 21.3
GLE1	GLE1L, hGLE1, LCCS1	ENSG00000119392	GLE1 RNA export mediator	9	131266979-131304567	Disease related genes, Potential drug targets, Protein evidence (Ezkurdia et al 2014), Protein evidence (Kim et al 2014), Transporters	Evidence at protein level	Evidence at protein level	Evidence at protein level	Evidence at protein level	HPA041689, HPA043538	Supportive	Supportive	Cytoplasm, Plasma membrane	Cytoplasm	Expressed in all			testis: 32.4
GLG1	CFR-1, ESL-1, MG-160	ENSG00000090863	Golgi glycoprotein 1	16	74485856-74641012	Predicted membrane proteins, Predicted secreted proteins, Protein evidence (Ezkurdia et al 2014), Protein evidence (Kim et al 2014)	Evidence at protein level	Evidence at protein level	Evidence at protein level	Evidence at protein level	HPA010815	Supportive	Supportive	Golgi apparatus	Golgi apparatus	Expressed in all			ovary: 74.7
GLIS3	MGC33662, ZNF515	ENSG00000107249	GLIS family zinc finger 3	9	3824127-4348392	Disease related genes, Predicted secreted proteins, Transcription factors	Evidence at protein level	Evidence at protein level	Evidence at transcript level		HPA056426	Supportive	Supportive	Nucleus but not nucleoli	Nucleus	Tissue enhanced	0	thyroid gland: 49.4	fallopian tube: 24.9
GLO1	GLOD1	ENSG00000124767	Glyoxalase I	6	38643701-38670917	Cancer-related genes, Enzymes, Plasma proteins, Protein evidence (Ezkurdia et al 2014), Protein evidence (Kim et al 2014)	Evidence at protein level	Evidence at protein level	Evidence at protein level	Evidence at protein level	CAB040541, CAB040542	Supportive	Supportive	Cytoplasm, Nucleus but not nucleoli	Cytoplasm	Expressed in all			prostate: 176.9
GLRX2	bA101E13.1, GRX2	ENSG00000023572	Glutaredoxin 2	1	193065598-193075244	Mitochondrial proteins, Protein evidence (Ezkurdia et al 2014), Protein evidence (Kim et al 2014)	Evidence at protein level	Evidence at protein level	Evidence at protein level	Evidence at protein level	HPA023087, HPA057224	Supportive	Supportive	Nucleus but not nucleoli	Nucleus	Expressed in all			testis: 41.6
GLRX5	C14orf87, GRX5, PR01238	ENSG00000182512	Glutaredoxin 5	14	95999840-96011061	Disease related genes, Protein evidence (Ezkurdia et al 2014), Protein evidence (Kim et al 2014)	Evidence at protein level	Evidence at protein level	Evidence at protein level	Evidence at protein level	HPA042465	Supportive	Supportive	Nucleus, Mitochondria	Nucleus	Expressed in all			bone marrow: 95.6
GLTSCR1L	KIAA0240	ENSG00000112624	GLTSCR1-like	6	42749765-42836298	Protein evidence (Ezkurdia et al 2014), Protein evidence (Kim et al 2014)	Evidence at protein level	Evidence at protein level	Evidence at protein level	Evidence at protein level	HPA029390, HPA029391	Supportive	Supportive	Nucleus but not nucleoli	Nucleus	Expressed in all			ovary: 15.6
GLTSCR2	PICT-1	ENSG00000105373	Glioma tumor suppressor candidate region gene 2	19	48248779-48260315	Protein evidence (Ezkurdia et al 2014), Protein evidence (Kim et al 2014)	Evidence at protein level	Evidence at protein level	Evidence at protein level	Evidence at protein level	HPA018999, HPA049600	Supportive	Supportive	Nucleoli	Nucleoli	Expressed in all			ovary: 325.8
GLUL	GLNS	ENSG00000135821	Glutamate-ammonia ligase	1	182350839-182361341	Disease related genes, Enzymes, Plasma proteins, Potential drug targets, Protein evidence (Ezkurdia et al 2014), Protein evidence (Kim et al 2014)	Evidence at protein level	Evidence at protein level	Evidence at protein level	Evidence at protein level	HPA007316, HPA007571, CAB008636	Supportive	Supportive	Cytoplasm, Mitochondria	Cytoplasm	Expressed in all			adipose tissue: 1350.6
GLYR1	BM045, HIBDL, N-PAC, NP60	ENSG00000140632	Glyoxylate reductase 1 homolog (Arabidopsis)	16	4853204-4897343	Protein evidence (Ezkurdia et al 2014), Protein evidence (Kim et al 2014)	Evidence at protein level	Evidence at protein level	Evidence at protein level	Evidence at protein level	CAB017022, HPA048226, HPA050136	Supportive	Supportive	Nucleus but not nucleoli	Nucleus	Expressed in all			fallopian tube: 60.2
GMEB1	P96PIF, PIF96	ENSG00000162419	Glucocorticoid modulatory element binding protein 1	1	28995244-29045865	Plasma proteins, Protein evidence (Ezkurdia et al 2014), Protein evidence (Kim et al 2014), Transcription factors	Evidence at protein level	Evidence at protein level	Evidence at protein level	Evidence at protein level	HPA044811, HPA052975	Supportive	Supportive	Nucleus but not nucleoli	Nucleus	Expressed in all			tonsil: 9.9
GMEB2	KIAA1269, P79PIF, PIF79	ENSG00000101216	Glucocorticoid modulatory element binding protein 2	20	62218955-62258394	Protein evidence (Ezkurdia et al 2014), Protein evidence (Kim et al 2014), Transcription factors	Evidence at protein level	Evidence at protein level	Evidence at protein level	Evidence at protein level	HPA009706	Supportive	Supportive	Nucleus but not nucleoli, Cytoplasm	Nucleus	Expressed in all			bone marrow: 10.7
GMNN	Gem	ENSG00000112312	Geminin, DNA replication inhibitor	6	24775159-24786327	Cancer-related genes, Protein evidence (Ezkurdia et al 2014), Protein evidence (Kim et al 2014)	Evidence at protein level	Evidence at protein level	Evidence at protein level	Evidence at protein level	CAB011458, CAB047327, CAB047328, HPA049977, HPA054597	Supportive	Supportive	Nucleus, Cytoplasm	Nucleus	Expressed in all			pancreas: 91.6
GNL3	C77032, E2IG3, MGC800, NS, nucleostemin	ENSG00000163938	Guanine nucleotide binding protein-like 3 (nucleolar)	3	52715172-52728508	Protein evidence (Ezkurdia et al 2014), Protein evidence (Kim et al 2014)	Evidence at protein level	Evidence at protein level	Evidence at protein level	Evidence at protein level	CAB020770, HPA036742, HPA036743	Supportive	Supportive	Nucleoli, Nucleus	Nucleoli	Expressed in all			tonsil: 75.6
GNL3L	FLJ10613	ENSG00000130119	Guanine nucleotide binding protein-like 3 (nucleolar)-like	X	54556644-54587504	Protein evidence (Ezkurdia et al 2014), Protein evidence (Kim et al 2014)	Evidence at protein level	Evidence at protein level	Evidence at protein level	Evidence at protein level	HPA036314, HPA036315	Supportive	Supportive	Nucleus, Nucleoli, Cytoplasm, Mitochondria	Nucleus	Expressed in all			thyroid gland: 9.5
GOLGA1	golgin-97, MGC33154	ENSG00000136935	Golgin A1	9	127640646-127710771	Plasma proteins, Protein evidence (Ezkurdia et al 2014), Protein evidence (Kim et al 2014)	Evidence at protein level	Evidence at protein level	Evidence at protein level	Evidence at protein level	CAB013065, HPA044329, HPA050555	Supportive	Supportive	Golgi apparatus, Vesicles	Golgi apparatus	Expressed in all			testis: 19.0
GOLGA2	GM130, golgin-95	ENSG00000167110	Golgin A2	9	131018108-131038274	Protein evidence (Ezkurdia et al 2014), Protein evidence (Kim et al 2014)	Evidence at protein level	Evidence at protein level	Evidence at protein level	Evidence at protein level	CAB015421, HPA021178, HPA021230, HPA021799	Supportive	Supportive	Golgi apparatus	Golgi apparatus	Expressed in all			endometrium: 53.3
GOLGA3	GCP170, golgin-160, MEA-2	ENSG00000090615	Golgin A3	12	133345495-133405444	Protein evidence (Ezkurdia et al 2014), Protein evidence (Kim et al 2014)	Evidence at protein level	Evidence at protein level	Evidence at protein level	Evidence at protein level	HPA039809, HPA040044	Supportive	Supportive	Golgi apparatus, Nucleus	Golgi apparatus	Expressed in all			colon: 14.7
GOLGA4	GCP2, GOLG, golgin-240, p230	ENSG00000144674	Golgin A4	3	37284668-37408242	Plasma proteins, Protein evidence (Ezkurdia et al 2014), Protein evidence (Kim et al 2014)	Evidence at protein level	Evidence at protein level	Evidence at protein level	Evidence at protein level	HPA035102, HPA040675	Supportive	Supportive	Cytoplasm, Golgi apparatus, Vesicles, Nucleus but not nucleoli	Cytoplasm	Expressed in all			thyroid gland: 50.7
GOLGA5	golgin-84, GOLIM5, ret-II, rfg5	ENSG00000066455	Golgin A5	14	93260576-93306308	Cancer-related genes, Disease related genes, Predicted membrane proteins, Protein evidence (Ezkurdia et al 2014), Protein evidence (Kim et al 2014)	Evidence at protein level	Evidence at protein level	Evidence at protein level	Evidence at protein level	HPA000992, HPA063876	Supportive	Supportive	Golgi apparatus	Golgi apparatus	Expressed in all			testis: 33.1
GOLGB1	GCP, GCP372, giantin, GOLIM1	ENSG00000173230	Golgin B1	3	121382046-121468602	Plasma proteins, Predicted membrane proteins, Protein evidence (Ezkurdia et al 2014), Protein evidence (Kim et al 2014)	Evidence at protein level	Evidence at protein level	Evidence at protein level	Evidence at protein level	HPA011008, HPA011555	Supportive	Supportive	Golgi apparatus	Golgi apparatus	Expressed in all			prostate: 31.5
GOLIM4	GIMPC, GOLPH4, GPP130, P138	ENSG00000173905	Golgi integral membrane protein 4	3	167726465-167813763	Predicted membrane proteins, Protein evidence (Ezkurdia et al 2014), Protein evidence (Kim et al 2014)	Evidence at protein level	Evidence at protein level	Evidence at protein level	Evidence at protein level	HPA001677, HPA002315	Supportive	Supportive	Golgi apparatus, Nucleus but not nucleoli	Golgi apparatus	Expressed in all			small intestine: 69.7
GOLM1	bA379P1.3, C9orf155, FLJ23608, GOLPH2, GP73	ENSG00000135052	Golgi membrane protein 1	9	88641061-88715088	Plasma proteins, Predicted secreted proteins, Protein evidence (Ezkurdia et al 2014), Protein evidence (Kim et al 2014)	Evidence at protein level	Evidence at protein level	Evidence at protein level	Evidence at protein level	HPA010638, HPA011929, CAB015341	Supportive	Supportive	Golgi apparatus	Golgi apparatus	Expressed in all			stomach: 336.7
GORASP1	FLJ23443, GOLPH5, GRASP65, P65	ENSG00000114745	Golgi reassembly stacking protein 1, 65kDa	3	39138150-39149854	Protein evidence (Ezkurdia et al 2014), Protein evidence (Kim et al 2014)	Evidence at protein level	Evidence at protein level	Evidence at protein level	Evidence at protein level	HPA056283	Supportive	Supportive	Golgi apparatus	Golgi apparatus	Expressed in all			rectum: 49.1
GORASP2	GOLPH6, GRASP55, GRS2	ENSG00000115806	Golgi reassembly stacking protein 2, 55kDa	2	171784974-171823639	Protein evidence (Ezkurdia et al 2014), Protein evidence (Kim et al 2014)	Evidence at protein level	Evidence at protein level	Evidence at protein level	Evidence at protein level	HPA035274, HPA035275	Supportive	Supportive	Golgi apparatus	Golgi apparatus	Expressed in all			smooth muscle: 60.9
GPBP1	DKFZp761C169, vasculin	ENSG00000062194	GC-rich promoter binding protein 1	5	56469775-56560506	Protein evidence (Ezkurdia et al 2014), Protein evidence (Kim et al 2014)	Evidence at protein level	Evidence at protein level	Evidence at protein level	Evidence at protein level	HPA037773, HPA046343	Supportive	Supportive	Nucleoli, Cytoplasm, Vesicles	Nucleoli	Expressed in all			testis: 80.4
GPKOW	GPATC5, GPATCH5, Spp2, T54	ENSG00000068394	G patch domain and KOW motifs	X	48970334-48980151	Protein evidence (Ezkurdia et al 2014), Protein evidence (Kim et al 2014)	Evidence at protein level	Evidence at protein level	Evidence at protein level	Evidence at protein level	HPA000287, HPA001894	Supportive	Supportive	Nucleus but not nucleoli	Nucleus	Expressed in all			fallopian tube: 16.5
GPR132	G2A	ENSG00000183484	G protein-coupled receptor 132	14	105515728-105531782	G-protein coupled receptors, Predicted membrane proteins	Evidence at protein level	Evidence at protein level	Evidence at protein level		HPA029694, HPA029695	Supportive	Supportive	Nucleus but not nucleoli, Cytoplasm, Centrosome	Nucleus	Mixed			lymph node: 8.6
GPRC5B	RAIG-2	ENSG00000167191	G protein-coupled receptor, family C, group 5, member B	16	19868616-19897489	G-protein coupled receptors, Predicted membrane proteins, Protein evidence (Ezkurdia et al 2014), Protein evidence (Kim et al 2014)	Evidence at protein level	Evidence at protein level	Evidence at transcript level	Evidence at protein level	HPA015247	Supportive	Supportive	Vesicles, Nucleus	Vesicles	Tissue enhanced	0	cerebral cortex: 213.7	testis: 57.4
GPX1		ENSG00000233276	Glutathione peroxidase 1	3	49394609-49396033	Cancer-related genes, Enzymes, Mitochondrial proteins, Plasma proteins, Protein evidence (Ezkurdia et al 2014), Protein evidence (Kim et al 2014)	Evidence at protein level	Evidence at protein level	Evidence at protein level	Evidence at protein level	CAB011582, HPA044758	Supportive	Supportive	Cytoplasm	Cytoplasm	Expressed in all			adipose tissue: 508.8
GRAP2	GADS, GRBLG, GrbX, Grf40, Mona	ENSG00000100351	GRB2-related adaptor protein 2	22	40297086-40369725	Plasma proteins, Protein evidence (Ezkurdia et al 2014), Protein evidence (Kim et al 2014)	Evidence at protein level	Evidence at protein level	Evidence at protein level	Evidence at protein level	HPA005788, CAB022073	Supportive	Supportive	Nucleus but not nucleoli, Cytoplasm	Nucleus	Tissue enhanced	0	lymph node: 22.0	tonsil: 17.8
GRHL1	LBP-32, MGR, TFCP2L2	ENSG00000134317	Grainyhead-like 1 (Drosophila)	2	10085341-10142411	Protein evidence (Ezkurdia et al 2014), Protein evidence (Kim et al 2014), Transcription factors	Evidence at protein level	Evidence at protein level	Evidence at protein level	Evidence at protein level	HPA005798, HPA006420	Supportive	Supportive	Nucleus, Golgi apparatus, Vesicles	Nucleus	Tissue enhanced	0	esophagus: 79.8;skin: 54.5	placenta: 29.4
GRPEL1	FLJ25609, HMGE	ENSG00000109519	GrpE-like 1, mitochondrial (E. coli)	4	7060633-7069924	Mitochondrial proteins, Protein evidence (Ezkurdia et al 2014), Protein evidence (Kim et al 2014)	Evidence at protein level	Evidence at protein level	Evidence at protein level	Evidence at protein level	HPA036647	Supportive	Supportive	Mitochondria	Mitochondria	Expressed in all			adrenal gland: 63.6
GRPEL2	DKFZp451C205, FLJ23713, Mt-GrpE#2	ENSG00000164284	GrpE-like 2, mitochondrial (E. coli)	5	148724993-148734146	Mitochondrial proteins, Protein evidence (Ezkurdia et al 2014), Protein evidence (Kim et al 2014)	Evidence at protein level	Evidence at protein level	Evidence at protein level	Evidence at protein level	HPA018173, HPA023211	Supportive	Supportive	Mitochondria	Mitochondria	Expressed in all			esophagus: 28.7
GRSF1		ENSG00000132463	G-rich RNA sequence binding factor 1	4	71681499-71705662	Protein evidence (Ezkurdia et al 2014), Protein evidence (Kim et al 2014)	Evidence at protein level	Evidence at protein level	Evidence at protein level	Evidence at protein level	HPA036984, HPA036985	Supportive	Supportive	Mitochondria	Mitochondria	Expressed in all			skeletal muscle: 117.9
GSN	DKFZp313L0718	ENSG00000148180	Gelsolin	9	123970072-124095121	Cancer-related genes, Disease related genes, Plasma proteins, Predicted secreted proteins, Protein evidence (Ezkurdia et al 2014), Protein evidence (Kim et al 2014)	Evidence at protein level	Evidence at protein level	Evidence at protein level	Evidence at protein level	CAB010823, CAB016728, CAB036009	Supportive	Supportive	Cytoskeleton (Actin filaments)	Cytoskeleton (Actin filaments)	Expressed in all			adipose tissue: 776.7
GSPT1	eRF3a, ETF3A, GST1	ENSG00000103342	G1 to S phase transition 1	16	11961985-12009939	Plasma proteins, Protein evidence (Ezkurdia et al 2014), Protein evidence (Kim et al 2014)	Evidence at protein level	Evidence at protein level	Evidence at protein level	Evidence at protein level	HPA052488	Supportive	Supportive	Cytoplasm, Vesicles	Cytoplasm	Expressed in all			tonsil: 79.9
GSPT2	eRF3b, FLJ10441	ENSG00000189369	G1 to S phase transition 2	X	51486481-51489324	Protein evidence (Ezkurdia et al 2014), Protein evidence (Kim et al 2014)	Evidence at protein level	Evidence at protein level	Evidence at protein level	Evidence at protein level	HPA044769	Supportive	Supportive	Cytoplasm	Cytoplasm	Expressed in all			testis: 13.7
GSR		ENSG00000104687	Glutathione reductase	8	30535583-30585443	Cancer-related genes, Enzymes, FDA approved drug targets, Mitochondrial proteins, Plasma proteins, Protein evidence (Ezkurdia et al 2014), Protein evidence (Kim et al 2014)	Evidence at protein level	Evidence at protein level	Evidence at protein level	Evidence at protein level	HPA001538, CAB008632	Supportive	Supportive	Cytoplasm, Plasma membrane	Cytoplasm	Expressed in all			duodenum: 55.1
GSTK1	GST13	ENSG00000197448	Glutathione S-transferase kappa 1	7	142941186-142967947	Enzymes, Plasma proteins, Protein evidence (Ezkurdia et al 2014), Protein evidence (Kim et al 2014)	Evidence at protein level	Evidence at protein level	Evidence at protein level	Evidence at protein level	HPA006311, HPA022904	Supportive	Supportive	Vesicles	Vesicles	Expressed in all			duodenum: 273.3
GSTM3	GST5	ENSG00000134202	Glutathione S-transferase mu 3 (brain)	1	110276554-110284384	Cancer-related genes, Enzymes, Protein evidence (Ezkurdia et al 2014), Protein evidence (Kim et al 2014)	Evidence at protein level	Evidence at protein level	Evidence at protein level	Evidence at protein level	CAB017130, HPA035190, CAB040583, HPA055972	Supportive	Supportive	Cytoplasm	Cytoplasm	Expressed in all			testis: 367.0
GSTP1	FAEES3, GST3, GSTP	ENSG00000084207	Glutathione S-transferase pi 1	11	67351066-67354131	Cancer-related genes, Enzymes, Plasma proteins, Protein evidence (Ezkurdia et al 2014), Protein evidence (Kim et al 2014)	Evidence at protein level	Evidence at protein level	Evidence at protein level	Evidence at protein level	CAB019298, HPA019779, HPA019869	Supportive	Supportive	Plasma membrane, Cytoplasm, Mitochondria	Plasma membrane	Expressed in all			esophagus: 914.4
GTF2A1	TFIIA	ENSG00000165417	General transcription factor IIA, 1, 19/37kDa	14	81641796-81687721	Protein evidence (Ezkurdia et al 2014), Protein evidence (Kim et al 2014)	Evidence at protein level	Evidence at protein level	Evidence at protein level	Evidence at protein level	HPA000869	Supportive	Supportive	Nucleus but not nucleoli, Cytoplasm	Nucleus	Expressed in all			thyroid gland: 25.6
GTF2B	TFIIB	ENSG00000137947	General transcription factor IIB	1	89318615-89357627	Plasma proteins, Protein evidence (Ezkurdia et al 2014), Protein evidence (Kim et al 2014)	Evidence at protein level	Evidence at protein level	Evidence at protein level	Evidence at protein level	HPA061626	Supportive	Supportive	Nucleus, Nucleoli	Nucleus	Expressed in all			bone marrow: 48.7
GTF2E1	FE, TFIIE-A	ENSG00000153767	General transcription factor IIE, polypeptide 1, alpha 56kDa	3	120461484-120501916	Plasma proteins, Protein evidence (Ezkurdia et al 2014), Protein evidence (Kim et al 2014)	Evidence at protein level	Evidence at protein level	Evidence at protein level	Evidence at protein level	CAB009884, HPA042437	Supportive	Supportive	Nucleus but not nucleoli, Cytoskeleton (Intermediate filaments)	Nucleus	Expressed in all			testis: 10.6
GTF2E2	FE, TF2E2, TFIIE-B	ENSG00000197265	General transcription factor IIE, polypeptide 2, beta 34kDa	8	30435835-30515768	Protein evidence (Ezkurdia et al 2014), Protein evidence (Kim et al 2014)	Evidence at protein level	Evidence at protein level	Evidence at protein level	Evidence at protein level	HPA004816, CAB009603, HPA025065	Supportive	Supportive	Nucleus, Cytoplasm	Nucleus	Expressed in all			tonsil: 27.0
GTF2F1	BTF4, RAP74, TF2F1, TFIIF	ENSG00000125651	General transcription factor IIF, polypeptide 1, 74kDa	19	6379580-6393992	Plasma proteins, Protein evidence (Ezkurdia et al 2014), Protein evidence (Kim et al 2014)	Evidence at protein level	Evidence at protein level	Evidence at protein level	Evidence at protein level	HPA022793	Supportive	Supportive	Nucleus	Nucleus	Expressed in all			ovary: 66.6
GTF2F2	BTF4, RAP30, TFIIF	ENSG00000188342	General transcription factor IIF, polypeptide 2, 30kDa	13	45694650-45858237	Enzymes, Protein evidence (Ezkurdia et al 2014), Protein evidence (Kim et al 2014)	Evidence at protein level	Evidence at protein level	Evidence at protein level	Evidence at protein level	HPA006912	Supportive	Supportive	Nucleus, Cytoskeleton (Microtubules)	Nucleus	Expressed in all			skin: 37.3
GTF2H1	BTF2, P62, TFIIH	ENSG00000110768	General transcription factor IIH, polypeptide 1, 62kDa	11	18343842-18388591	Cancer-related genes, Protein evidence (Ezkurdia et al 2014), Protein evidence (Kim et al 2014)	Evidence at protein level	Evidence at protein level	Evidence at protein level	Evidence at protein level	CAB004637, HPA046660	Supportive	Supportive	Nucleus but not nucleoli	Nucleus	Expressed in all			testis: 41.4
GTF2I	BAP-135, BTKAP1, DIWS, IB291, SPIN, TFII-I, WBSCR6	ENSG00000077809	General transcription factor IIi	7	74071994-74175026	Disease related genes, Plasma proteins, Protein evidence (Ezkurdia et al 2014), Protein evidence (Kim et al 2014)	Evidence at protein level	Evidence at protein level	Evidence at protein level	Evidence at protein level	CAB004595, HPA026638	Supportive	Supportive	Nucleus but not nucleoli	Nucleus	Expressed in all			thyroid gland: 183.1
GTF3A	AP2, TFIIIA	ENSG00000122034	General transcription factor IIIA	13	27998681-28009958	Protein evidence (Ezkurdia et al 2014), Transcription factors	Evidence at protein level	Evidence at protein level	Evidence at protein level	Evidence at protein level	HPA007990	Supportive	Supportive	Nucleus	Nucleus	Expressed in all			heart muscle: 114.6
GTF3C6	bA397G5.3, C6orf51, TFIIIC35	ENSG00000155115	General transcription factor IIIC, polypeptide 6, alpha 35kDa	6	111279763-111289093	Protein evidence (Ezkurdia et al 2014), Protein evidence (Kim et al 2014)	Evidence at protein level	Evidence at protein level	Evidence at protein level	Evidence at protein level	HPA056179, HPA061345	Supportive	Supportive	Nucleus but not nucleoli	Nucleus	Expressed in all			skeletal muscle: 53.9
GTPBP3	FLJ14700, GTPBG3, MSS1, MTGP1, THDF1	ENSG00000130299	GTP binding protein 3 (mitochondrial)	19	17445729-17453544	Mitochondrial proteins, Predicted secreted proteins, Protein evidence (Ezkurdia et al 2014), Protein evidence (Kim et al 2014)	Evidence at protein level	Evidence at protein level	Evidence at protein level	Evidence at protein level	HPA042158	Supportive	Supportive	Mitochondria	Mitochondria	Expressed in all			skin: 18.6
GYS1	GSY, GYS	ENSG00000104812	Glycogen synthase 1 (muscle)	19	49471382-49496567	Disease related genes, Enzymes, Plasma proteins, Potential drug targets, Protein evidence (Ezkurdia et al 2014), Protein evidence (Kim et al 2014)	Evidence at protein level	Evidence at protein level	Evidence at protein level	Evidence at protein level	CAB007793, HPA041598	Supportive	Supportive	Cytoplasm, Cytoskeleton (Microtubules)	Cytoplasm	Expressed in all			skeletal muscle: 134.7
GZMB	CCPI, CGL-1, CGL1, CSP-B, CSPB, CTLA1, CTSGL1, HLP, SECT	ENSG00000100453	Granzyme B (granzyme 2, cytotoxic T-lymphocyte-associated serine esterase 1)	14	25100160-25103473	Enzymes, Plasma proteins, Predicted secreted proteins, Protein evidence (Ezkurdia et al 2014), Protein evidence (Kim et al 2014)	Evidence at protein level	Evidence at protein level	Evidence at protein level	Evidence at protein level	CAB000376, HPA003418	Supportive	Supportive	Cytoplasm, Vesicles	Cytoplasm	Tissue enhanced	0	bone marrow: 43.2	lymph node: 30.6
H1F0	H10, H1FV	ENSG00000189060	H1 histone family, member 0	22	38201114-38203442	Plasma proteins, Protein evidence (Ezkurdia et al 2014), Protein evidence (Kim et al 2014)	Evidence at protein level	Evidence at protein level	Evidence at protein level	Evidence at protein level	HPA000843	Supportive	Supportive	Nucleus, Golgi apparatus, Cytoskeleton (Actin filaments)	Nucleus	Expressed in all			bone marrow: 313.5
H1FX	H1X, MGC15959, MGC8350	ENSG00000184897	H1 histone family, member X	3	129033615-129035120	Plasma proteins, Protein evidence (Ezkurdia et al 2014), Protein evidence (Kim et al 2014)	Evidence at protein level	Evidence at protein level	Evidence at protein level	Evidence at protein level	CAB012235, HPA040099	Supportive	Supportive	Nucleus, Nucleoli	Nucleus	Tissue enriched	6	bone marrow: 377.4	spleen: 62.6
H2AFY2	macroH2A2	ENSG00000099284	H2A histone family, member Y2	10	71812552-71872036	Protein evidence (Ezkurdia et al 2014), Protein evidence (Kim et al 2014)	Evidence at protein level	Evidence at protein level	Evidence at protein level	Evidence at protein level	HPA035865, HPA041189	Supportive	Supportive	Nucleus	Nucleus	Expressed in all			fallopian tube: 18.6
H3F3A	H3.3A, H3F3	ENSG00000163041	H3 histone, family 3A	1	226249552-226259702	Cancer-related genes	Evidence at protein level	Evidence at protein level	Evidence at protein level		CAB011481, HPA042570	Supportive	Supportive	Nucleus but not nucleoli	Nucleus	Expressed in all			bone marrow: 302.6
H3F3B	H3.3B	ENSG00000132475	H3 histone, family 3B (H3.3B)	17	73772515-73781974	Cancer-related genes	Evidence at protein level	Evidence at protein level	Evidence at protein level		CAB037221, HPA042570	Supportive	Supportive	Nucleus but not nucleoli	Nucleus	Expressed in all			bone marrow: 1522.2
HABP4	IHABP4, SERBP1L	ENSG00000130956	Hyaluronan binding protein 4	9	99212483-99253618	Protein evidence (Ezkurdia et al 2014), Protein evidence (Kim et al 2014)	Evidence at protein level	Evidence at protein level	Evidence at protein level	Evidence at protein level	HPA055969	Supportive	Supportive	Cytoplasm, Nucleus but not nucleoli	Cytoplasm	Expressed in all			cerebral cortex: 37.5
HADH	HADH1, HADHSC, SCHAD	ENSG00000138796	Hydroxyacyl-CoA dehydrogenase	4	108910870-108956331	Disease related genes, Enzymes, Mitochondrial proteins, Potential drug targets, Protein evidence (Ezkurdia et al 2014), Protein evidence (Kim et al 2014)	Evidence at protein level	Evidence at protein level	Evidence at protein level	Evidence at protein level	HPA039588, HPA043888	Supportive	Supportive	Mitochondria, Nucleus but not nucleoli	Mitochondria	Expressed in all			kidney: 134.5
HADHA	GBP, LCEH, LCHAD, MTPA	ENSG00000084754	Hydroxyacyl-CoA dehydrogenase/3-ketoacyl-CoA thiolase/enoyl-CoA hydratase (trifunctional protein), alpha subunit	2	26413504-26467594	Disease related genes, Enzymes, Mitochondrial proteins, Plasma proteins, Potential drug targets, Protein evidence (Ezkurdia et al 2014), Protein evidence (Kim et al 2014)	Evidence at protein level	Evidence at protein level	Evidence at protein level	Evidence at protein level	HPA015536, HPA056070	Supportive	Supportive	Mitochondria	Mitochondria	Expressed in all			duodenum: 163.7
HARS		ENSG00000170445	Histidyl-tRNA synthetase	5	140052758-140071609	Disease related genes, Enzymes, Plasma proteins, Potential drug targets, Protein evidence (Ezkurdia et al 2014), Protein evidence (Kim et al 2014)	Evidence at protein level	Evidence at protein level	Evidence at protein level	Evidence at protein level	HPA036539	Supportive	Supportive	Cytoplasm	Cytoplasm	Expressed in all			skin: 47.1
HAT1	KAT1	ENSG00000128708	Histone acetyltransferase 1	2	172778958-172848599	Enzymes, Protein evidence (Ezkurdia et al 2014), Protein evidence (Kim et al 2014)	Evidence at protein level	Evidence at protein level	Evidence at protein level	Evidence at protein level	HPA036788, CAB037191	Supportive	Supportive	Nucleus but not nucleoli, Vesicles	Nucleus	Expressed in all			lymph node: 52.1
HAUS1	CCDC5, FLJ40084, HEI-C, HsT1461	ENSG00000152240	HAUS augmin-like complex, subunit 1	18	43684298-43708299	Protein evidence (Ezkurdia et al 2014), Protein evidence (Kim et al 2014)	Evidence at protein level	Evidence at protein level	Evidence at protein level	Evidence at protein level	HPA040601, HPA040652	Supportive	Supportive	Cytoplasm	Cytoplasm	Expressed in all			tonsil: 29.4
HAUS6	dgt6, FAM29A, FLJ20060, KIAA1574	ENSG00000147874	HAUS augmin-like complex, subunit 6	9	19053141-19103117	Protein evidence (Ezkurdia et al 2014), Protein evidence (Kim et al 2014)	Evidence at protein level	Evidence at protein level	Evidence at protein level	Evidence at protein level	HPA020960, HPA020965	Supportive	Supportive	Cytoplasm, Microtubule organizing center	Cytoplasm	Expressed in all			testis: 13.6
HAVCR2	FLJ14428, Tim-3, TIM3, TIMD3	ENSG00000135077	Hepatitis A virus cellular receptor 2	5	156512843-156569880	Predicted membrane proteins, Protein evidence (Ezkurdia et al 2014), Protein evidence (Kim et al 2014)	Evidence at protein level	Evidence at protein level	Evidence at protein level	Evidence at protein level	HPA010505, CAB026003, HPA047581	Supportive	Supportive	Nucleus but not nucleoli	Nucleus	Mixed			lymph node: 22.2
HDAC1	GON-10, HD1, RPD3L1	ENSG00000116478	Histone deacetylase 1	1	32757687-32799236	Enzymes, FDA approved drug targets, Plasma proteins, Protein evidence (Ezkurdia et al 2014), Protein evidence (Kim et al 2014)	Evidence at protein level	Evidence at protein level	Evidence at protein level	Evidence at protein level	CAB005017, HPA029693, CAB068191	Supportive	Supportive	Nucleus but not nucleoli	Nucleus	Expressed in all			tonsil: 149.4
HDAC2	RPD3, YAF1	ENSG00000196591	Histone deacetylase 2	6	114254192-114332472	Cancer-related genes, Enzymes, FDA approved drug targets, Plasma proteins, Protein evidence (Ezkurdia et al 2014), Protein evidence (Kim et al 2014)	Evidence at protein level	Evidence at protein level	Evidence at protein level	Evidence at protein level	CAB005054, HPA011727	Supportive	Supportive	Nucleus	Nucleus	Expressed in all			testis: 72.7
HDAC3	HD3, RPD3, RPD3-2	ENSG00000171720	Histone deacetylase 3	5	141000443-141016437	Enzymes, FDA approved drug targets, Protein evidence (Ezkurdia et al 2014), Protein evidence (Kim et al 2014)	Evidence at protein level	Evidence at protein level	Evidence at protein level	Evidence at protein level	CAB005583, HPA052052	Supportive	Supportive	Nucleus but not nucleoli, Golgi apparatus	Nucleus	Expressed in all			tonsil: 62.8
HDAC6	FLJ16239, HD6, JM21, KIAA0901	ENSG00000094631	Histone deacetylase 6	X	48659784-48683392	Disease related genes, Enzymes, FDA approved drug targets, Predicted membrane proteins, Protein evidence (Ezkurdia et al 2014), Protein evidence (Kim et al 2014)	Evidence at protein level	Evidence at protein level	Evidence at protein level	Evidence at protein level	HPA003714, CAB004236, HPA026321	Supportive	Supportive	Nucleus but not nucleoli	Nucleus	Expressed in all			kidney: 67.8
HDAC8	HDACL1, RPD3	ENSG00000147099	Histone deacetylase 8	X	71549366-71792953	Disease related genes, Enzymes, Potential drug targets, Protein evidence (Ezkurdia et al 2014), Protein evidence (Kim et al 2014)	Evidence at protein level	Evidence at protein level	Evidence at protein level	Evidence at protein level	HPA048560	Supportive	Supportive	Nucleus, Plasma membrane	Nucleus	Expressed in all			thyroid gland: 29.1
HDGF	HMG1L2	ENSG00000143321	Hepatoma-derived growth factor	1	156711899-156736717	Plasma proteins, Protein evidence (Ezkurdia et al 2014), Protein evidence (Kim et al 2014)	Evidence at protein level	Evidence at protein level	Evidence at protein level	Evidence at protein level	CAB026035, HPA048728, HPA053422	Supportive	Supportive	Nucleus but not nucleoli	Nucleus	Expressed in all			bone marrow: 246.9
HDGFRP2		ENSG00000167674	Hepatoma-derived growth factor-related protein 2	19	4472284-4502223	Protein evidence (Ezkurdia et al 2014), Protein evidence (Kim et al 2014)	Evidence at protein level	Evidence at protein level	Evidence at protein level	Evidence at protein level	HPA042559, HPA044208	Supportive	Supportive	Nucleus but not nucleoli	Nucleus	Expressed in all			testis: 37.1
HDHD3	C9orf158, MGC12904	ENSG00000119431	Haloacid dehalogenase-like hydrolase domain containing 3	9	116135699-116139279	Protein evidence (Ezkurdia et al 2014), Protein evidence (Kim et al 2014)	Evidence at protein level	Evidence at protein level	Evidence at protein level	Evidence at protein level	HPA020427, HPA024158, HPA024585	Supportive	Supportive	Nucleoli	Nucleoli	Expressed in all			duodenum: 79.8
HDLBP	HBP, VGL	ENSG00000115677	High density lipoprotein binding protein	2	242166679-242256476	Plasma proteins, Protein evidence (Ezkurdia et al 2014), Protein evidence (Kim et al 2014)	Evidence at protein level	Evidence at protein level	Evidence at protein level	Evidence at protein level	HPA004189, CAB026457	Supportive	Supportive	Cytoplasm	Cytoplasm	Expressed in all			salivary gland: 300.8
HEXIM1	CLP-1, EDG1, HIS1, MAQ1	ENSG00000186834	Hexamethylene bis-acetamide inducible 1	17	43224684-43229468	Protein evidence (Ezkurdia et al 2014), Protein evidence (Kim et al 2014)	Evidence at protein level	Evidence at protein level	Evidence at protein level	Evidence at protein level	HPA008926, CAB011625	Supportive	Supportive	Nucleus but not nucleoli, Vesicles	Nucleus	Expressed in all			placenta: 20.2
HEXIM2	FLJ32384	ENSG00000168517	Hexamethylene bis-acetamide inducible 2	17	43238067-43247407	Protein evidence (Ezkurdia et al 2014), Protein evidence (Kim et al 2014)	Evidence at protein level	Evidence at protein level	Evidence at protein level	Evidence at protein level	HPA023323, HPA028455	Supportive	Supportive	Nucleus but not nucleoli, Cytoplasm	Nucleus	Expressed in all			testis: 28.9
HGS	Hrs, Vps27, ZFYVE8	ENSG00000185359	Hepatocyte growth factor-regulated tyrosine kinase substrate	17	79650356-79670168	Plasma proteins, Protein evidence (Ezkurdia et al 2014), Protein evidence (Kim et al 2014)	Evidence at protein level	Evidence at protein level	Evidence at protein level	Evidence at protein level	HPA004872, HPA007728	Supportive	Supportive	Vesicles, Cytoplasm	Vesicles	Expressed in all			bone marrow: 69.2
HIF1A	bHLHe78, HIF-1alpha, HIF1, MOP1, PASD8	ENSG00000100644	Hypoxia inducible factor 1, alpha subunit (basic helix-loop-helix transcription factor)	14	62162231-62214976	Cancer-related genes, Plasma proteins, Protein evidence (Ezkurdia et al 2014), Transcription factors	Evidence at protein level	Evidence at protein level	Evidence at protein level	Evidence at protein level	HPA001275, CAB017442	Supportive	Supportive	Nucleus, Nucleoli, Cytoplasm	Nucleus	Expressed in all			bone marrow: 346.2
HINT1	HINT, PKCI-1, PRKCNH1	ENSG00000169567	Histidine triad nucleotide binding protein 1	5	130494720-130507428	Cytoskeleton related proteins, Disease related genes, Plasma proteins, Protein evidence (Ezkurdia et al 2014), Protein evidence (Kim et al 2014)	Evidence at protein level	Evidence at protein level	Evidence at protein level	Evidence at protein level	HPA044577	Supportive	Supportive	Cytoplasm, Nucleus, Plasma membrane	Cytoplasm	Expressed in all			liver: 212.7
HIP1	ILWEQ	ENSG00000127946	Huntingtin interacting protein 1	7	75162621-75368280	Cancer-related genes, Cytoskeleton related proteins, Disease related genes, Protein evidence (Ezkurdia et al 2014), Protein evidence (Kim et al 2014)	Evidence at protein level	Evidence at protein level	Evidence at protein level	Evidence at protein level	HPA013606, CAB015334, CAB016402, HPA017964	Supportive	Supportive	Vesicles	Vesicles	Expressed in all			testis: 31.1
HIP1R	FLJ14000, HIP12, HIP3, ILWEQ, KIAA0655	ENSG00000130787	Huntingtin interacting protein 1 related	12	123319000-123347507	Cancer-related genes, Cytoskeleton related proteins, Protein evidence (Ezkurdia et al 2014), Protein evidence (Kim et al 2014)	Evidence at protein level	Evidence at protein level	Evidence at protein level	Evidence at protein level	CAB017187, HPA038135, HPA038136	Supportive	Supportive	Plasma membrane, Cytoplasm, Vesicles	Plasma membrane	Expressed in all			salivary gland: 80.0
HIPK2		ENSG00000064393	Homeodomain interacting protein kinase 2	7	139246316-139477577	Enzymes, Plasma proteins, Predicted membrane proteins	Evidence at protein level	Evidence at protein level	Evidence at protein level		HPA007611	Supportive	Supportive	Nucleus	Nucleus	Expressed in all			cerebral cortex: 33.2
HIRA	DGCR1, TUP1, TUPLE1	ENSG00000100084	Histone cell cycle regulator	22	19318221-19435224	Protein evidence (Ezkurdia et al 2014), Protein evidence (Kim et al 2014)	Evidence at protein level	Evidence at protein level	Evidence at protein level	Evidence at protein level	CAB039243, CAB039244, HPA050714, HPA052902	Supportive	Supportive	Nucleus but not nucleoli	Nucleus	Expressed in all			thyroid gland: 63.9
HIST1H1C	H1.2, H1c, H1F2, H1s-1	ENSG00000187837	Histone cluster 1, H1c	6	26055968-26056699	Plasma proteins, Protein evidence (Ezkurdia et al 2014), Protein evidence (Kim et al 2014)	Evidence at protein level	Evidence at protein level	Evidence at protein level	Evidence at protein level	CAB011507, HPA055907	Supportive	Supportive	Nucleus, Nucleoli	Nucleus	Expressed in all			bone marrow: 125.8
HIST1H2AB	H2A/m, H2AFM	ENSG00000137259	Histone cluster 1, H2ab	6	26033320-26033796		Evidence at protein level	Evidence at protein level	Evidence at protein level		CAB011483, HPA041189	Supportive	Supportive	Nucleus	Nucleus	Tissue enhanced	0	bone marrow: 1.1	lymph node: 0.3
HIST1H2AE	H2A.1, H2A/a, H2AFA	ENSG00000168274	Histone cluster 1, H2ae	6	26217165-26217711		Evidence at protein level	Evidence at protein level	Evidence at protein level		CAB012242, HPA041189	Supportive	Supportive	Nucleus but not nucleoli	Nucleus	Tissue enhanced	0	prostate: 15.0	bone marrow: 10.3
HIST1H3B	H3/l, H3FL	ENSG00000124693	Histone cluster 1, H3b	6	26031817-26032288	Cancer-related genes	Evidence at protein level	Evidence at protein level	Evidence at protein level		CAB037187, HPA042570	Supportive	Supportive	Nucleus but not nucleoli	Nucleus	Tissue enriched	6	bone marrow: 2.3	lymph node: 0.4
HIST1H3H	H3/k, H3F1K, H3FK	ENSG00000203813	Histone cluster 1, H3h	6	27777842-27778314		Evidence at protein level	Evidence at protein level	Evidence at protein level		CAB037166, HPA042570	Supportive	Supportive	Nucleus but not nucleoli	Nucleus	Tissue enhanced	0	bone marrow: 3.9	stomach: 2.3
HLCS	HCS	ENSG00000159267	Holocarboxylase synthetase (biotin-(proprionyl-CoA-carboxylase (ATP-hydrolysing)) ligase)	21	38123189-38362536	Disease related genes, Enzymes, Mitochondrial proteins, Potential drug targets, Protein evidence (Ezkurdia et al 2014), Protein evidence (Kim et al 2014)	Evidence at protein level	Evidence at protein level	Evidence at protein level	Evidence at protein level	HPA017379	Supportive	Supportive	Cytoplasm	Cytoplasm	Expressed in all			thyroid gland: 14.3
HMGB3	HMG2A, HMG4, MGC90319	ENSG00000029993	High mobility group box 3	X	150148982-150159248	Plasma proteins, Protein evidence (Ezkurdia et al 2014), Protein evidence (Kim et al 2014)	Evidence at protein level	Evidence at protein level	Evidence at protein level	Evidence at protein level	HPA062583	Supportive	Supportive	Nucleus, Nucleoli	Nucleus	Expressed in all			placenta: 110.5
HMGCS1	HMGCS	ENSG00000112972	3-hydroxy-3-methylglutaryl-CoA synthase 1 (soluble)	5	43289497-43313614	Enzymes, Plasma proteins, Protein evidence (Ezkurdia et al 2014), Protein evidence (Kim et al 2014)	Evidence at protein level	Evidence at protein level	Evidence at protein level	Evidence at protein level	CAB032907, HPA036913, HPA036914	Supportive	Supportive	Cytoplasm, Nucleus, Plasma membrane	Cytoplasm	Expressed in all			liver: 140.4
HMGN1	FLJ27265, FLJ31471, HMG14, MGC104230, MGC117425	ENSG00000205581	High mobility group nucleosome binding domain 1	21	40714241-40721573	Predicted membrane proteins, Protein evidence (Ezkurdia et al 2014), Protein evidence (Kim et al 2014)	Evidence at protein level	Evidence at protein level	Evidence at protein level	Evidence at protein level	CAB012260, HPA048694	Supportive	Supportive	Nucleus	Nucleus	Expressed in all			tonsil: 233.9
HMGN2	HMG17	ENSG00000198830	High mobility group nucleosomal binding domain 2	1	26798941-26802463	Protein evidence (Ezkurdia et al 2014), Protein evidence (Kim et al 2014)	Evidence at protein level	Evidence at protein level	Evidence at protein level	Evidence at protein level	CAB018371	Supportive	Supportive	Nucleus, Nucleoli	Nucleus	Expressed in all			bone marrow: 467.3
HMGN3	TRIP7	ENSG00000118418	High mobility group nucleosomal binding domain 3	6	79910962-79944406	Protein evidence (Ezkurdia et al 2014), Protein evidence (Kim et al 2014)	Evidence at protein level	Evidence at protein level	Evidence at protein level	Evidence at protein level	CAB018370, HPA027971	Supportive	Supportive	Nucleus, Cytoplasm	Nucleus	Expressed in all			fallopian tube: 190.6
HMMR	CD168, RHAMM	ENSG00000072571	Hyaluronan-mediated motility receptor (RHAMM)	5	162887209-162918947	CD markers, FDA approved drug targets, Protein evidence (Ezkurdia et al 2014), Protein evidence (Kim et al 2014)	Evidence at protein level	Evidence at protein level	Evidence at protein level	Evidence at protein level	CAB002433, HPA040025, HPA043926	Supportive	Supportive	Cytoskeleton (Microtubules), Centrosome	Cytoskeleton (Microtubules)	Mixed			testis: 23.6
HN1L	C16orf34, FLJ13092, KIAA1426, L11	ENSG00000206053	Hematological and neurological expressed 1-like	16	1728257-1752281	Protein evidence (Ezkurdia et al 2014), Protein evidence (Kim et al 2014)	Evidence at protein level	Evidence at protein level	Evidence at protein level	Evidence at protein level	HPA041888, HPA041908	Supportive	Supportive	Plasma membrane, Cytoplasm	Plasma membrane	Expressed in all			fallopian tube: 71.3
HNF1A	HCF-1A, HNF1, LFB1, MODY3, TCF1	ENSG00000135100	HNF1 homeobox A	12	121416346-121440315	Cancer-related genes, Disease related genes, Protein evidence (Ezkurdia et al 2014), Protein evidence (Kim et al 2014), Transcription factors	Evidence at protein level	Evidence at protein level	Evidence at protein level	Evidence at protein level	CAB010430, HPA035231	Supportive	Supportive	Nucleus but not nucleoli	Nucleus	Tissue enhanced	0	duodenum: 13.3;kidney: 14.5;small intestine: 12.0	liver: 7.4
HNF1B	HNF1beta, LFB3, MODY5, TCF2, VHNF1	ENSG00000108753	HNF1 homeobox B	17	36046435-36105237	Disease related genes, Protein evidence (Ezkurdia et al 2014), Protein evidence (Kim et al 2014), Transcription factors	Evidence at protein level	Evidence at protein level	Evidence at protein level	Evidence at protein level	HPA002083, CAB068192	Supportive	Supportive	Nucleus but not nucleoli	Nucleus	Tissue enhanced	0	kidney: 39.2	gallbladder: 20.1
HNRNPA1	hnRNP-A1, hnRNPA1, HNRPA1	ENSG00000135486	Heterogeneous nuclear ribonucleoprotein A1	12	54673977-54680872	Disease related genes, Plasma proteins, Protein evidence (Ezkurdia et al 2014), Protein evidence (Kim et al 2014)	Evidence at protein level	Evidence at protein level	Evidence at protein level	Evidence at protein level	HPA001609, HPA001666, CAB010894	Supportive	Supportive	Cytoskeleton (Intermediate filaments), Nucleus but not nucleoli, Cytoplasm	Cytoskeleton (Intermediate filaments)	Expressed in all			ovary: 367.7
HNRNPA2B1	HNRPA2B1	ENSG00000122566	Heterogeneous nuclear ribonucleoprotein A2/B1	7	26229547-26241149	Cancer-related genes, Disease related genes, Plasma proteins, Protein evidence (Ezkurdia et al 2014), Protein evidence (Kim et al 2014)	Evidence at protein level	Evidence at protein level	Evidence at protein level	Evidence at protein level	HPA001666, CAB012403	Supportive	Supportive	Nucleus but not nucleoli	Nucleus	Expressed in all			tonsil: 596.4
HNRNPAB	ABBP1, FLJ40338, HNRPAB	ENSG00000197451	Heterogeneous nuclear ribonucleoprotein A/B	5	177631508-177638164	Plasma proteins, Protein evidence (Ezkurdia et al 2014), Protein evidence (Kim et al 2014)	Evidence at protein level	Evidence at protein level	Evidence at protein level	Evidence at protein level	HPA046688	Supportive	Supportive	Nucleus but not nucleoli	Nucleus	Expressed in all			colon: 122.2
HNRNPC	hnRNPC, HNRPC	ENSG00000092199	Heterogeneous nuclear ribonucleoprotein C (C1/C2)	14	21677295-21737653	Plasma proteins, Protein evidence (Ezkurdia et al 2014), Protein evidence (Kim et al 2014)	Evidence at protein level	Evidence at protein level	Evidence at protein level	Evidence at protein level	CAB005223, HPA051075	Supportive	Supportive	Nucleus but not nucleoli	Nucleus	Expressed in all			tonsil: 268.9
HNRNPD	AUF1, HNRPD	ENSG00000138668	Heterogeneous nuclear ribonucleoprotein D (AU-rich element RNA binding protein 1, 37kDa)	4	83273651-83295656	Plasma proteins, Protein evidence (Ezkurdia et al 2014), Protein evidence (Kim et al 2014)	Evidence at protein level	Evidence at protein level	Evidence at protein level	Evidence at protein level	HPA004911	Supportive	Supportive	Nucleus but not nucleoli	Nucleus	Expressed in all			tonsil: 280.4
HNRNPK	CSBP, HNRPK, TUNP	ENSG00000165119	Heterogeneous nuclear ribonucleoprotein K	9	86582998-86595569	Plasma proteins, Protein evidence (Ezkurdia et al 2014), Protein evidence (Kim et al 2014)	Evidence at protein level	Evidence at protein level	Evidence at protein level	Evidence at protein level	CAB004435, HPA007644, CAB016225	Supportive	Supportive	Nucleus but not nucleoli	Nucleus	Expressed in all			bone marrow: 273.8
HNRNPM	CEAR, HNRNPM4, HNRPM, HNRPM4, HTGR1, NAGR1	ENSG00000099783	Heterogeneous nuclear ribonucleoprotein M	19	8509651-8553998	Plasma proteins, Protein evidence (Ezkurdia et al 2014), Protein evidence (Kim et al 2014)	Evidence at protein level	Evidence at protein level	Evidence at protein level	Evidence at protein level	CAB016113, HPA024344	Supportive	Supportive	Nucleus but not nucleoli	Nucleus	Expressed in all			bone marrow: 131.3
HNRNPR	hnRNP-R, HNRPR	ENSG00000125944	Heterogeneous nuclear ribonucleoprotein R	1	23630264-23670829	Plasma proteins, Protein evidence (Ezkurdia et al 2014), Protein evidence (Kim et al 2014)	Evidence at protein level	Evidence at protein level	Evidence at protein level	Evidence at protein level	CAB011687, HPA026092	Supportive	Supportive	Nucleus but not nucleoli	Nucleus	Expressed in all			tonsil: 97.3
HNRNPU	hnRNPU, HNRPU, SAF-A	ENSG00000153187	Heterogeneous nuclear ribonucleoprotein U (scaffold attachment factor A)	1	245014468-245027844	Plasma proteins, Protein evidence (Ezkurdia et al 2014), Protein evidence (Kim et al 2014)	Evidence at protein level	Evidence at protein level	Evidence at protein level	Evidence at protein level	CAB011532, HPA058707	Supportive	Supportive	Nucleus but not nucleoli, Cytoskeleton (Actin filaments)	Nucleus	Expressed in all			bone marrow: 219.2
HNRNPUL1	E1B-AP5, E1BAP5, FLJ12944, HNRPUL1	ENSG00000105323	Heterogeneous nuclear ribonucleoprotein U-like 1	19	41768401-41813503	Plasma proteins, Protein evidence (Ezkurdia et al 2014), Protein evidence (Kim et al 2014)	Evidence at protein level	Evidence at protein level	Evidence at protein level	Evidence at protein level	HPA046290, CAB046477, HPA049475	Supportive	Supportive	Nucleus but not nucleoli	Nucleus	Expressed in all			tonsil: 107.8
HOMER3	HOMER-3	ENSG00000051128	Homer homolog 3 (Drosophila)	19	19040010-19052070	Protein evidence (Ezkurdia et al 2014), Protein evidence (Kim et al 2014)	Evidence at protein level	Evidence at protein level	Evidence at protein level	Evidence at protein level	CAB032656, HPA040999	Supportive	Supportive	Cytoplasm, Plasma membrane	Cytoplasm	Expressed in all			spleen: 100.7
HOMEZ	KIAA1443	ENSG00000215271	Homeobox and leucine zipper encoding	14	23741666-23768656	Transcription factors	Evidence at protein level	Evidence at protein level	Evidence at protein level		HPA036316, HPA036317	Supportive	Supportive	Nucleus, Nucleoli	Nucleus	Expressed in all			testis: 26.7
HOOK2	HK2	ENSG00000095066	Hook microtubule-tethering protein 2	19	12873817-12983554	Protein evidence (Ezkurdia et al 2014), Protein evidence (Kim et al 2014)	Evidence at protein level	Evidence at protein level	Evidence at protein level	Evidence at protein level	HPA043519, HPA050351	Supportive	Supportive	Cytoplasm, Vesicles	Cytoplasm	Expressed in all			thyroid gland: 82.5
HOOK3	HK3	ENSG00000168172	Hook microtubule-tethering protein 3	8	42752075-42885682	Cancer-related genes, Protein evidence (Ezkurdia et al 2014), Protein evidence (Kim et al 2014)	Evidence at protein level	Evidence at protein level	Evidence at protein level	Evidence at protein level	HPA024756	Supportive	Supportive	Cytoplasm, Microtubule organizing center, Golgi apparatus	Cytoplasm	Expressed in all			thyroid gland: 15.6
HOXA10	HOX1, HOX1H	ENSG00000253293	Homeobox A10	7	27210210-27219880	Protein evidence (Ezkurdia et al 2014), Transcription factors	Evidence at protein level	Evidence at protein level	Evidence at protein level	Evidence at protein level	CAB019384	Supportive	Supportive	Nucleus but not nucleoli	Nucleus	Tissue enhanced	0	endometrium: 84.3;smooth muscle: 60.1	skeletal muscle: 38.4
HOXB13		ENSG00000159184	Homeobox B13	17	46802125-46806540	Protein evidence (Ezkurdia et al 2014), Transcription factors	Evidence at protein level	Evidence at protein level	Evidence at protein level	Evidence at protein level	CAB004438, HPA051885	Supportive	Supportive	Nucleus but not nucleoli	Nucleus	Group enriched	71	colon: 26.3;prostate: 66.2;rectum: 34.1	urinary bladder: 0.6
HSCB	DNAJC20, HSC20, Jac1	ENSG00000100209	HscB mitochondrial iron-sulfur cluster co-chaperone	22	29138019-29153503	Mitochondrial proteins, Protein evidence (Ezkurdia et al 2014), Protein evidence (Kim et al 2014)	Evidence at protein level	Evidence at protein level	Evidence at protein level	Evidence at protein level	HPA018447	Supportive	Supportive	Plasma membrane, Cytoplasm	Plasma membrane	Expressed in all			salivary gland: 19.3
HSD17B1	EDH17B2, EDHB17, HSD17, MGC138140, SDR28C1	ENSG00000108786	Hydroxysteroid (17-beta) dehydrogenase 1	17	40701232-40707231	Enzymes, Protein evidence (Ezkurdia et al 2014), Protein evidence (Kim et al 2014)	Evidence at protein level	Evidence at protein level	Evidence at protein level	Evidence at protein level	HPA021032, HPA065296	Supportive	Supportive	Cytoplasm, Nucleus but not nucleoli, Nuclear membrane	Cytoplasm	Tissue enriched	26	placenta: 72.3	adipose tissue: 2.7
HSD17B4	DBP, MFE-2, SDR8C1	ENSG00000133835	Hydroxysteroid (17-beta) dehydrogenase 4	5	118788138-118972894	Disease related genes, Enzymes, Plasma proteins, Potential drug targets, Protein evidence (Ezkurdia et al 2014), Protein evidence (Kim et al 2014)	Evidence at protein level	Evidence at protein level	Evidence at protein level	Evidence at protein level	HPA021302, HPA021311, HPA021479	Supportive	Supportive	Vesicles	Vesicles	Expressed in all			liver: 299.2
HSDL2	C9orf99, SDR13C1	ENSG00000119471	Hydroxysteroid dehydrogenase like 2	9	115142217-115234690	Plasma proteins, Protein evidence (Ezkurdia et al 2014), Protein evidence (Kim et al 2014)	Evidence at protein level	Evidence at protein level	Evidence at protein level	Evidence at protein level	HPA042890, HPA050453	Supportive	Supportive	Mitochondria	Mitochondria	Expressed in all			liver: 91.3
HSF1	HSTF1	ENSG00000185122	Heat shock transcription factor 1	8	145515280-145538385	Cancer-related genes, Plasma proteins, Protein evidence (Ezkurdia et al 2014), Protein evidence (Kim et al 2014), Transcription factors	Evidence at protein level	Evidence at protein level	Evidence at protein level	Evidence at protein level	CAB004239, HPA008888	Supportive	Supportive	Nucleus but not nucleoli, Cytoplasm	Nucleus	Expressed in all			testis: 98.4
HSP90AB1	HSPC2, HSPCB	ENSG00000096384	Heat shock protein 90kDa alpha (cytosolic), class B member 1	6	44214824-44221620	Cancer-related genes, Plasma proteins, Protein evidence (Ezkurdia et al 2014), Protein evidence (Kim et al 2014)	Evidence at protein level	Evidence at protein level	Evidence at protein level	Evidence at protein level	CAB005230, HPA055729	Supportive	Supportive	Cytoplasm	Cytoplasm	Expressed in all			ovary: 643.3
HSP90B1	GP96, GRP94, TRA1	ENSG00000166598	Heat shock protein 90kDa beta (Grp94), member 1	12	104323885-104347423	Cancer-related genes, Plasma proteins, Predicted secreted proteins, Protein evidence (Ezkurdia et al 2014), Protein evidence (Kim et al 2014)	Evidence at protein level	Evidence at protein level	Evidence at protein level	Evidence at protein level	HPA003901, CAB005224, HPA008424	Supportive	Supportive	Endoplasmic reticulum	Endoplasmic reticulum	Expressed in all			thyroid gland: 993.7
HSPA1A	HSP70-1, HSPA1	ENSG00000204389	Heat shock 70kDa protein 1A	6	31783291-31785723	Cancer-related genes, Mitochondrial proteins, Plasma proteins, Transporters	Evidence at protein level	Evidence at protein level	Evidence at protein level		CAB017451, CAB032815, HPA052504	Supportive	Supportive	Nucleus but not nucleoli, Cytoplasm	Nucleus	Expressed in all			adrenal gland: 441.8
HSPA5	BiP, GRP78	ENSG00000044574	Heat shock 70kDa protein 5 (glucose-regulated protein, 78kDa)	9	127997132-128003609	Disease related genes, Plasma proteins, Predicted secreted proteins, Protein evidence (Ezkurdia et al 2014), Protein evidence (Kim et al 2014)	Evidence at protein level	Evidence at protein level	Evidence at protein level	Evidence at protein level	CAB005221, HPA038845, HPA038846	Supportive	Supportive	Cytoplasm	Cytoplasm	Expressed in all			thyroid gland: 478.4
HSPA9	GRP75, HSPA9B, mot-2, mthsp75, PBP74	ENSG00000113013	Heat shock 70kDa protein 9 (mortalin)	5	137890571-137911133	Mitochondrial proteins, Plasma proteins, Predicted secreted proteins, Protein evidence (Ezkurdia et al 2014), Protein evidence (Kim et al 2014)	Evidence at protein level	Evidence at protein level	Evidence at protein level	Evidence at protein level	HPA000898, CAB005219	Supportive	Supportive	Mitochondria	Mitochondria	Expressed in all			adrenal gland: 166.3
HSPB1	Hs.76067, Hsp25, HSP27, HSP28	ENSG00000106211	Heat shock 27kDa protein 1	7	75931861-75933612	Cancer-related genes, Cytoskeleton related proteins, Disease related genes, Plasma proteins, Protein evidence (Ezkurdia et al 2014), Protein evidence (Kim et al 2014)	Evidence at protein level	Evidence at protein level	Evidence at protein level	Evidence at protein level	HPA000497, CAB004439, CAB047330, CAB047331, CAB047332	Supportive	Supportive	Plasma membrane, Cytoplasm	Plasma membrane	Expressed in all			esophagus: 655.2
HSPB8	E2IG1, H11, HSP22, HspB8	ENSG00000152137	Heat shock 22kDa protein 8	12	119616447-119658936	Disease related genes, Protein evidence (Ezkurdia et al 2014), Protein evidence (Kim et al 2014)	Evidence at protein level	Evidence at protein level	Evidence at protein level	Evidence at protein level	HPA015876, HPA058473	Supportive	Supportive	Cytoplasm, Golgi apparatus	Cytoplasm	Tissue enhanced	0	heart muscle: 297.0	skeletal muscle: 221.7
HSPD1	GROEL, HSP60, SPG13	ENSG00000144381	Heat shock 60kDa protein 1 (chaperonin)	2	198351305-198381461	Cancer-related genes, Disease related genes, Mitochondrial proteins, Plasma proteins, Protein evidence (Ezkurdia et al 2014), Protein evidence (Kim et al 2014)	Evidence at protein level	Evidence at protein level	Evidence at protein level	Evidence at protein level	HPA001523, CAB002775, HPA050025	Supportive	Supportive	Mitochondria	Mitochondria	Expressed in all			adrenal gland: 427.8
HSPH1	HSP105A, HSP105B, KIAA0201, NY-CO-25	ENSG00000120694	Heat shock 105kDa/110kDa protein 1	13	31710762-31736525	Cancer-related genes, Protein evidence (Ezkurdia et al 2014), Protein evidence (Kim et al 2014)	Evidence at protein level	Evidence at protein level	Evidence at protein level	Evidence at protein level	CAB002060, HPA028675, HPA031569	Supportive	Supportive	Nucleus but not nucleoli, Cytoplasm	Nucleus	Expressed in all			testis: 86.1
HTATIP2	CC3, FLJ26963, SDR44U1, TIP30	ENSG00000109854	HIV-1 Tat interactive protein 2, 30kDa	11	20385231-20405329	Predicted membrane proteins, Predicted secreted proteins, Protein evidence (Ezkurdia et al 2014), Protein evidence (Kim et al 2014)	Evidence at protein level	Evidence at protein level	Evidence at protein level	Evidence at protein level	HPA006417, HPA024321	Supportive	Supportive	Cytoplasm	Cytoplasm	Expressed in all			duodenum: 114.6
HTATSF1	TAT-SF1	ENSG00000102241	HIV-1 Tat specific factor 1	X	135579238-135594505	Protein evidence (Ezkurdia et al 2014), Protein evidence (Kim et al 2014)	Evidence at protein level	Evidence at protein level	Evidence at protein level	Evidence at protein level	HPA000504	Supportive	Supportive	Nucleus but not nucleoli	Nucleus	Expressed in all			adrenal gland: 91.3
HTT	HD, IT15	ENSG00000197386	Huntingtin	4	3076408-3245676	Disease related genes, Plasma proteins, Predicted membrane proteins, Protein evidence (Ezkurdia et al 2014), Protein evidence (Kim et al 2014)	Evidence at protein level	Evidence at protein level	Evidence at protein level	Evidence at protein level	CAB002756, HPA026114	Supportive	Supportive	Nucleus but not nucleoli, Cytoplasm	Nucleus	Expressed in all			skin: 20.3
HUWE1	Ib772, KIAA0312, UREB1	ENSG00000086758	HECT, UBA and WWE domain containing 1, E3 ubiquitin protein ligase	X	53559057-53713673	Cancer-related genes, Disease related genes, Predicted membrane proteins, Protein evidence (Ezkurdia et al 2014), Protein evidence (Kim et al 2014)	Evidence at protein level	Evidence at protein level	Evidence at protein level	Evidence at protein level	HPA002548, CAB022718	Supportive	Supportive	Nucleus but not nucleoli, Cytoplasm	Nucleus	Expressed in all			skin: 61.5
HYLS1	FLJ32915	ENSG00000198331	Hydrolethalus syndrome 1	11	125753509-125770543	Disease related genes, Protein evidence (Kim et al 2014)	Evidence at protein level	Evidence at protein level	Evidence at protein level	Evidence at protein level	HPA041210	Supportive	Supportive	Plasma membrane, Cytoplasm	Plasma membrane	Tissue enhanced	0	testis: 18.3	tonsil: 6.7
IARS2	FLJ10326	ENSG00000067704	Isoleucyl-tRNA synthetase 2, mitochondrial	1	220267444-220321380	Enzymes, Mitochondrial proteins, Protein evidence (Ezkurdia et al 2014), Protein evidence (Kim et al 2014)	Evidence at protein level	Evidence at protein level	Evidence at protein level	Evidence at protein level	HPA024212, HPA024594, HPA024596	Supportive	Supportive	Mitochondria	Mitochondria	Expressed in all			colon: 54.6
ICOSLG	B7-H2, B7H2, B7RP-1, B7RP1, CD275, GL50, ICOS-L, ICOSL, KIAA0653	ENSG00000160223	Inducible T-cell co-stimulator ligand	21	45642874-45660849	CD markers, Plasma proteins, Predicted membrane proteins, Protein evidence (Ezkurdia et al 2014), Protein evidence (Kim et al 2014)	Evidence at protein level	Evidence at protein level	Evidence at protein level	Evidence at protein level	CAB026037	Supportive	Supportive	Mitochondria	Mitochondria	Mixed			tonsil: 12.2
ID2	bHLHb26, GIG8	ENSG00000115738	Inhibitor of DNA binding 2, dominant negative helix-loop-helix protein	2	8818975-8824583	Cancer-related genes, Transcription factors	Evidence at protein level	Evidence at protein level	Evidence at protein level		HPA027612, HPA028681	Supportive	Supportive	Nucleus but not nucleoli, Cytoplasm, Centrosome	Nucleus	Expressed in all			liver: 213.4
ID3	bHLHb25, HEIR-1	ENSG00000117318	Inhibitor of DNA binding 3, dominant negative helix-loop-helix protein	1	23884409-23886285	Cancer-related genes, Protein evidence (Ezkurdia et al 2014), Transcription factors	Evidence at protein level	Evidence at protein level	Evidence at protein level	Evidence at protein level	CAB021353, HPA024677	Supportive	Supportive	Nucleus but not nucleoli, Mitochondria, Cytoskeleton (Microtubules)	Nucleus	Expressed in all			thyroid gland: 174.5
IDH2		ENSG00000182054	Isocitrate dehydrogenase 2 (NADP+), mitochondrial	15	90626277-90645736	Cancer-related genes, Citric acid cycle related proteins, Disease related genes, Enzymes, Mitochondrial proteins, Plasma proteins, Potential drug targets, Protein evidence (Ezkurdia et al 2014), Protein evidence (Kim et al 2014)	Evidence at protein level	Evidence at protein level	Evidence at protein level	Evidence at protein level	HPA007831	Supportive	Supportive	Mitochondria	Mitochondria	Expressed in all			skeletal muscle: 533.4
IDH3A		ENSG00000166411	Isocitrate dehydrogenase 3 (NAD+) alpha	15	78423840-78464291	Citric acid cycle related proteins, Enzymes, Mitochondrial proteins, Plasma proteins, Protein evidence (Ezkurdia et al 2014), Protein evidence (Kim et al 2014)	Evidence at protein level	Evidence at protein level	Evidence at protein level	Evidence at protein level	HPA041465, HPA062971	Supportive	Supportive	Mitochondria	Mitochondria	Expressed in all			heart muscle: 194.0
IDH3B	RP46	ENSG00000101365	Isocitrate dehydrogenase 3 (NAD+) beta	20	2639041-2644865	Citric acid cycle related proteins, Disease related genes, Enzymes, Mitochondrial proteins, Plasma proteins, Potential drug targets, Protein evidence (Ezkurdia et al 2014), Protein evidence (Kim et al 2014)	Evidence at protein level	Evidence at protein level	Evidence at protein level	Evidence at protein level	HPA049387, HPA054180	Supportive	Supportive	Mitochondria	Mitochondria	Expressed in all			heart muscle: 106.9
IDH3G		ENSG00000067829	Isocitrate dehydrogenase 3 (NAD+) gamma	X	153051221-153059978	Citric acid cycle related proteins, Enzymes, Mitochondrial proteins, Plasma proteins, Protein evidence (Ezkurdia et al 2014), Protein evidence (Kim et al 2014)	Evidence at protein level	Evidence at protein level	Evidence at protein level	Evidence at protein level	HPA000425, HPA002017	Supportive	Supportive	Mitochondria	Mitochondria	Expressed in all			heart muscle: 50.0
IFI16	IFNGIP1, PYHIN2	ENSG00000163565	Interferon, gamma-inducible protein 16	1	158969758-159024945	Plasma proteins, Protein evidence (Ezkurdia et al 2014), Protein evidence (Kim et al 2014)	Evidence at protein level	Evidence at protein level	Evidence at protein level	Evidence at protein level	HPA002134, CAB016293	Supportive	Supportive	Nucleoli, Nucleus	Nucleoli	Expressed in all			lymph node: 155.4
IFI30	GILT, IFI-30, IP30, MGC32056	ENSG00000216490	Interferon, gamma-inducible protein 30	19	18283972-18288927	Predicted membrane proteins, Predicted secreted proteins, Protein evidence (Ezkurdia et al 2014), Protein evidence (Kim et al 2014)	Evidence at protein level	Evidence at protein level	Evidence at protein level	Evidence at protein level	HPA026650	Supportive	Supportive	Vesicles, Cell Junctions, Plasma membrane, Cytoplasm	Vesicles	Expressed in all			appendix: 449.4
IFITM1	9-27, CD225, IFI17	ENSG00000185885	Interferon induced transmembrane protein 1	11	313506-315272	CD markers, Plasma proteins, Predicted membrane proteins, Protein evidence (Kim et al 2014)	Evidence at protein level	Evidence at protein level	Evidence at protein level	Evidence at protein level	HPA004810, CAB017615	Supportive	Supportive	Cytoplasm	Cytoplasm	Expressed in all			fallopian tube: 311.7
IFT81	CDV-1R, CDV1, MGC4027	ENSG00000122970	Intraflagellar transport 81 homolog (Chlamydomonas)	12	110562140-110656602	Protein evidence (Ezkurdia et al 2014), Protein evidence (Kim et al 2014)	Evidence at protein level	Evidence at protein level	Evidence at protein level	Evidence at protein level	HPA019087, HPA020051	Supportive	Supportive	Cytoplasm, Centrosome	Cytoplasm	Mixed			testis: 32.6
IGF2R	CD222, CIMPR, M6P-R, MPR1, MPRI	ENSG00000197081	Insulin-like growth factor 2 receptor	6	160390131-160534539	Cancer-related genes, CD markers, Plasma proteins, Predicted membrane proteins, Protein evidence (Ezkurdia et al 2014), Protein evidence (Kim et al 2014)	Evidence at protein level	Evidence at protein level	Evidence at protein level	Evidence at protein level	CAB009661, HPA011332	Supportive	Supportive	Golgi apparatus, Vesicles	Golgi apparatus	Expressed in all			spleen: 30.0
IGFALS	ALS	ENSG00000099769	Insulin-like growth factor binding protein, acid labile subunit	16	1840414-1844972	Plasma proteins, Predicted membrane proteins, Predicted secreted proteins, Protein evidence (Ezkurdia et al 2014), Protein evidence (Kim et al 2014)	Evidence at protein level	Evidence at protein level	Evidence at protein level	Evidence at protein level	HPA040692, HPA040948	Supportive	Supportive	Nucleus but not nucleoli	Nucleus	Group enriched	11	liver: 26.1;stomach: 6.8	gallbladder: 1.5
IK		ENSG00000113141	IK cytokine, down-regulator of HLA II	5	140026643-140042064	Protein evidence (Ezkurdia et al 2014), Protein evidence (Kim et al 2014)	Evidence at protein level	Evidence at protein level	Evidence at protein level	Evidence at protein level	HPA048798	Supportive	Supportive	Nucleus but not nucleoli	Nucleus	Expressed in all			fallopian tube: 66.5
IKBIP	FLJ31051, IKIP	ENSG00000166130	IKBKB interacting protein	12	99007183-99038891	Predicted membrane proteins, Protein evidence (Ezkurdia et al 2014), Protein evidence (Kim et al 2014)	Evidence at protein level	Evidence at protein level	Evidence at protein level	Evidence at protein level	HPA038677, HPA038678	Supportive	Supportive	Endoplasmic reticulum, Cytoplasm	Endoplasmic reticulum	Mixed			urinary bladder: 20.5
IKBKB	IKK-beta, IKK2, IKKB, NFKBIKB	ENSG00000104365	Inhibitor of kappa light polypeptide gene enhancer in B-cells, kinase beta	8	42128820-42189973	Disease related genes, Enzymes, FDA approved drug targets, Plasma proteins, Protein evidence (Ezkurdia et al 2014), Protein evidence (Kim et al 2014), RAS pathway related proteins	Evidence at protein level	Evidence at protein level	Evidence at protein level	Evidence at protein level	HPA001249, CAB004447	Supportive	Supportive	Cytoplasm	Cytoplasm	Expressed in all			skin: 50.7
IKBKG	FIP-3, FIP3, Fip3p, IKK-gamma, IP1, IP2, NEMO, ZC2HC9	ENSG00000073009	Inhibitor of kappa light polypeptide gene enhancer in B-cells, kinase gamma	X	153769414-153796782	Disease related genes, Protein evidence (Ezkurdia et al 2014), Protein evidence (Kim et al 2014), RAS pathway related proteins	Evidence at protein level	Evidence at protein level	Evidence at protein level	Evidence at protein level	HPA000426, CAB010373	Supportive	Supportive	Cytoplasm	Cytoplasm	Expressed in all			spleen: 25.8
IL13RA1	CD213a1, IL-13Ra, NR4	ENSG00000131724	Interleukin 13 receptor, alpha 1	X	117861535-117928502	CD markers, Predicted membrane proteins, Predicted secreted proteins, Protein evidence (Ezkurdia et al 2014)	Evidence at protein level	Evidence at protein level	Evidence at protein level	Evidence at protein level	HPA000293, HPA001008, HPA001587	Supportive	Supportive	Nucleus but not nucleoli, Golgi apparatus, Vesicles	Nucleus	Expressed in all			rectum: 59.4
IL18	IGIF, IL-18, IL-1g, IL1F4	ENSG00000150782	Interleukin 18 (interferon-gamma-inducing factor)	11	112013974-112034840	Cancer-related genes, Candidate cardiovascular disease genes, Plasma proteins, Protein evidence (Ezkurdia et al 2014), Protein evidence (Kim et al 2014)	Evidence at protein level	Evidence at protein level	Evidence at protein level	Evidence at protein level	HPA003980, CAB007772, CAB027385	Supportive	Supportive	Nucleus, Cytoplasm, Golgi apparatus	Nucleus	Expressed in all			skin: 170.9
ILF2	NF45	ENSG00000143621	Interleukin enhancer binding factor 2	1	153634512-153643524	Plasma proteins, Protein evidence (Ezkurdia et al 2014), Protein evidence (Kim et al 2014)	Evidence at protein level	Evidence at protein level	Evidence at protein level	Evidence at protein level	HPA007484	Supportive	Supportive	Nucleus but not nucleoli	Nucleus	Expressed in all			tonsil: 152.4
ILF3	DRBP76, MPHOSPH4, MPP4, NF90, NFAR-1	ENSG00000129351	Interleukin enhancer binding factor 3, 90kDa	19	10764937-10803093	Cancer-related genes, Plasma proteins, Protein evidence (Ezkurdia et al 2014), Protein evidence (Kim et al 2014)	Evidence at protein level	Evidence at protein level	Evidence at protein level	Evidence at protein level	HPA001897	Supportive	Supportive	Nucleoli, Nucleus but not nucleoli, Mitochondria	Nucleoli	Expressed in all			bone marrow: 143.4
IMMT	HMP, MINOS2, P87, P89	ENSG00000132305	Inner membrane protein, mitochondrial	2	86371055-86422893	Mitochondrial proteins, Predicted membrane proteins, Protein evidence (Ezkurdia et al 2014), Protein evidence (Kim et al 2014)	Evidence at protein level	Evidence at protein level	Evidence at protein level	Evidence at protein level	CAB022439, HPA036164, HPA036165	Supportive	Supportive	Mitochondria	Mitochondria	Expressed in all			heart muscle: 120.2
INA	NEF5, NF-66	ENSG00000148798	Internexin neuronal intermediate filament protein, alpha	10	105036920-105050108	Protein evidence (Ezkurdia et al 2014), Protein evidence (Kim et al 2014)	Evidence at protein level	Evidence at protein level	Evidence at protein level	Evidence at protein level	CAB002059, HPA008057	Supportive	Supportive	Nucleus but not nucleoli, Nuclear membrane, Cytoskeleton (Intermediate filaments)	Nucleus	Group enriched	13	adrenal gland: 12.6;cerebral cortex: 48.6	testis: 2.4
ING2	ING1L, p33ING2	ENSG00000168556	Inhibitor of growth family, member 2	4	184426147-184432249	Protein evidence (Ezkurdia et al 2014), Protein evidence (Kim et al 2014)	Evidence at protein level	Evidence at protein level	Evidence at protein level	Evidence at protein level	HPA019486, HPA021517	Supportive	Supportive	Nucleus but not nucleoli, Cytoplasm, Golgi apparatus	Nucleus	Expressed in all			ovary: 55.0
INTS12	INT12, PHF22, SBBI22	ENSG00000138785	Integrator complex subunit 12	4	106603784-106817143	Cancer-related genes, Protein evidence (Ezkurdia et al 2014), Protein evidence (Kim et al 2014)	Evidence at protein level	Evidence at protein level	Evidence at protein level	Evidence at protein level	HPA035772, HPA041814	Supportive	Supportive	Nucleus but not nucleoli, Cytoplasm	Nucleus	Expressed in all			thyroid gland: 18.6
INTS6	DBI-1, DDX26, DDX26A, DICE1, HDB, INT6, Notchl2	ENSG00000102786	Integrator complex subunit 6	13	51928213-52028400	Protein evidence (Ezkurdia et al 2014), Protein evidence (Kim et al 2014)	Evidence at protein level	Evidence at protein level	Evidence at protein level	Evidence at protein level	HPA001552, HPA001846	Supportive	Supportive	Nucleus but not nucleoli, Cytoskeleton (Actin filaments)	Nucleus	Expressed in all			testis: 54.1
IQGAP1	HUMORFA01, KIAA0051, p195, SAR1	ENSG00000140575	IQ motif containing GTPase activating protein 1	15	90931450-91045475	Plasma proteins, Protein evidence (Ezkurdia et al 2014), Protein evidence (Kim et al 2014)	Evidence at protein level	Evidence at protein level	Evidence at protein level	Evidence at protein level	CAB013302, HPA014055	Supportive	Supportive	Plasma membrane, Cell Junctions, Nucleus but not nucleoli	Plasma membrane	Expressed in all			colon: 95.0
IRAK1	IRAK, pelle	ENSG00000184216	Interleukin-1 receptor-associated kinase 1	X	153275951-153285431	Enzymes, Protein evidence (Ezkurdia et al 2014), Protein evidence (Kim et al 2014)	Evidence at protein level	Evidence at protein level	Evidence at protein level	Evidence at protein level	CAB004461, HPA054476	Supportive	Supportive	Cytoplasm, Nucleus	Cytoplasm	Expressed in all			bone marrow: 65.1
IRF1	MAR	ENSG00000125347	Interferon regulatory factor 1	5	131817301-131826490	Cancer-related genes, Disease related genes, Transcription factors	Evidence at protein level	Evidence at protein level	Evidence at protein level		CAB011662	Supportive	Supportive	Nucleus but not nucleoli, Cytoplasm	Nucleus	Expressed in all			bone marrow: 97.3
IRF2		ENSG00000168310	Interferon regulatory factor 2	4	185308867-185395734	Protein evidence (Ezkurdia et al 2014), Protein evidence (Kim et al 2014), Transcription factors	Evidence at protein level	Evidence at protein level	Evidence at protein level	Evidence at protein level	HPA030813, CAB032306, HPA057327	Supportive	Supportive	Nucleus but not nucleoli, Cytoplasm	Nucleus	Expressed in all			lymph node: 57.1
IRF2BP1	DKFZP434M154, IRF-2BP1	ENSG00000170604	Interferon regulatory factor 2 binding protein 1	19	46386866-46389376	Protein evidence (Ezkurdia et al 2014), Protein evidence (Kim et al 2014)	Evidence at protein level	Evidence at protein level	Evidence at protein level	Evidence at protein level	HPA042164, HPA049480	Supportive	Supportive	Nucleus but not nucleoli	Nucleus	Expressed in all			spleen: 8.5
IRF3		ENSG00000126456	Interferon regulatory factor 3	19	50162826-50169132	Protein evidence (Ezkurdia et al 2014), Protein evidence (Kim et al 2014), Transcription factors	Evidence at protein level	Evidence at protein level	Evidence at protein level	Evidence at protein level	HPA004895, CAB013018	Supportive	Supportive	Cytoplasm	Cytoplasm	Expressed in all			lymph node: 79.0
IRF4	LSIRF, MUM1	ENSG00000137265	Interferon regulatory factor 4	6	391739-411447	Cancer-related genes, Disease related genes, Protein evidence (Ezkurdia et al 2014), Protein evidence (Kim et al 2014), Transcription factors	Evidence at protein level	Evidence at protein level	Evidence at protein level	Evidence at protein level	HPA002038, HPA002698, CAB013508	Supportive	Supportive	Nucleus but not nucleoli, Cytoplasm	Nucleus	Mixed			tonsil: 26.4
IRF8	ICSBP, ICSBP1, IRF-8	ENSG00000140968	Interferon regulatory factor 8	16	85932409-85956215	Disease related genes, Plasma proteins, Protein evidence (Ezkurdia et al 2014), Protein evidence (Kim et al 2014), Transcription factors	Evidence at protein level	Evidence at protein level	Evidence at protein level	Evidence at protein level	HPA002267, HPA002531, CAB013480	Supportive	Supportive	Nucleus but not nucleoli	Nucleus	Tissue enhanced	0	lymph node: 209.1;tonsil: 196.6	spleen: 113.4
ISM2	FLJ32147, TAIL1, THSD3	ENSG00000100593	Isthmin 2	14	77940740-77965210	Predicted secreted proteins	Evidence at protein level	Evidence at protein level	Evidence at transcript level		HPA039314, HPA039742	Supportive	Supportive	Nucleus but not nucleoli	Nucleus	Tissue enriched	90	placenta: 159.6	testis: 1.8
IST1	KIAA0174	ENSG00000182149	Increased sodium tolerance 1 homolog (yeast)	16	71879899-71962913	Plasma proteins, Protein evidence (Ezkurdia et al 2014), Protein evidence (Kim et al 2014)	Evidence at protein level	Evidence at protein level	Evidence at protein level	Evidence at protein level	HPA041802, HPA054532	Supportive	Supportive	Cytoplasm, Cytoskeleton (Cytokinetic bridge)	Cytoplasm	Expressed in all			bone marrow: 176.0
ITCH	AIP4	ENSG00000078747	Itchy E3 ubiquitin protein ligase	20	32951041-33099198	Disease related genes, Protein evidence (Ezkurdia et al 2014), Protein evidence (Kim et al 2014)	Evidence at protein level	Evidence at protein level	Evidence at protein level	Evidence at protein level	HPA021126, HPA049032	Supportive	Supportive	Nucleus, Cytoplasm	Nucleus	Expressed in all			testis: 40.1
ITGA2B	CD41, CD41B, GP2B	ENSG00000005961	Integrin, alpha 2b (platelet glycoprotein IIb of IIb/IIIa complex, antigen CD41)	17	42449548-42466873	Cancer-related genes, Candidate cardiovascular disease genes, CD markers, Disease related genes, FDA approved drug targets, Plasma proteins, Predicted membrane proteins, Protein evidence (Ezkurdia et al 2014), Protein evidence (Kim et al 2014)	Evidence at protein level	Evidence at protein level	Evidence at protein level	Evidence at protein level	CAB018611, HPA031168, HPA031169, HPA031170, HPA031171	Supportive	Supportive	Nucleus but not nucleoli, Cytoplasm	Nucleus	Tissue enhanced	0	bone marrow: 11.8	testis: 4.2
ITGA3	CD49c, GAP-B3, MSK18, VCA-2, VLA3a	ENSG00000005884	Integrin, alpha 3 (antigen CD49C, alpha 3 subunit of VLA-3 receptor)	17	48133332-48167845	Cancer-related genes, CD markers, Disease related genes, Predicted membrane proteins, Predicted secreted proteins, Protein evidence (Ezkurdia et al 2014), Protein evidence (Kim et al 2014)	Evidence at protein level	Evidence at protein level	Evidence at protein level	Evidence at protein level	HPA008572, CAB018594	Supportive	Supportive	Plasma membrane, Golgi apparatus	Plasma membrane	Mixed			lung: 104.5
ITGAE	CD103, HUMINAE	ENSG00000083457	Integrin, alpha E (antigen CD103, human mucosal lymphocyte antigen 1; alpha polypeptide)	17	3617922-3704537	CD markers, Predicted membrane proteins, Protein evidence (Kim et al 2014)	Evidence at protein level	Evidence at protein level	Evidence at protein level	Evidence at protein level	CAB026461, HPA036313, HPA052147	Supportive	Supportive	Nucleus but not nucleoli, Vesicles	Nucleus	Expressed in all			lymph node: 47.9
ITGB1	CD29, FNRB, GPIIA, MDF2, MSK12	ENSG00000150093	Integrin, beta 1 (fibronectin receptor, beta polypeptide, antigen CD29 includes MDF2, MSK12)	10	33189247-33294720	Cancer-related genes, CD markers, FDA approved drug targets, Plasma proteins, Predicted membrane proteins, Predicted secreted proteins, Protein evidence (Ezkurdia et al 2014), Protein evidence (Kim et al 2014)	Evidence at protein level	Evidence at protein level	Evidence at protein level	Evidence at protein level	CAB003434	Supportive	Supportive	Plasma membrane, Focal Adhesions, Endoplasmic reticulum	Plasma membrane	Expressed in all			smooth muscle: 437.3
ITPA	C20orf37, dJ794I6.3, HLC14-06-P	ENSG00000125877	Inosine triphosphatase (nucleoside triphosphate pyrophosphatase)	20	3189514-3204516	Disease related genes, Enzymes, Potential drug targets, Protein evidence (Ezkurdia et al 2014), Protein evidence (Kim et al 2014)	Evidence at protein level	Evidence at protein level	Evidence at protein level	Evidence at protein level	HPA022824	Supportive	Supportive	Cytoplasm	Cytoplasm	Expressed in all			lymph node: 34.0
ITSN1	ITSN, MGC134948, MGC134949, SH3D1A, SH3P17	ENSG00000205726	Intersectin 1 (SH3 domain protein)	21	35014706-35272165	Plasma proteins, Predicted membrane proteins, Protein evidence (Ezkurdia et al 2014), Protein evidence (Kim et al 2014)	Evidence at protein level	Evidence at protein level	Evidence at protein level	Evidence at protein level	HPA018007	Supportive	Supportive	Plasma membrane	Plasma membrane	Expressed in all			adipose tissue: 49.0
IVD	ACAD2	ENSG00000128928	Isovaleryl-CoA dehydrogenase	15	40697686-40728146	Disease related genes, Enzymes, Mitochondrial proteins, Potential drug targets, Protein evidence (Ezkurdia et al 2014), Protein evidence (Kim et al 2014)	Evidence at protein level	Evidence at protein level	Evidence at protein level	Evidence at protein level	HPA041391, HPA044250	Supportive	Supportive	Mitochondria, Nucleus but not nucleoli	Mitochondria	Expressed in all			thyroid gland: 109.1
IWS1	DKFZp761G0123, FLJ10006, FLJ14655, FLJ32319	ENSG00000163166	IWS1 homolog (S. cerevisiae)	2	128193783-128284462	Protein evidence (Ezkurdia et al 2014), Protein evidence (Kim et al 2014)	Evidence at protein level	Evidence at protein level	Evidence at protein level	Evidence at protein level	HPA035719, HPA061866	Supportive	Supportive	Nucleus but not nucleoli, Cytoplasm	Nucleus	Expressed in all			tonsil: 28.1
JADE1	JADE-1, PHF17	ENSG00000077684	Jade family PHD finger 1	4	129730779-129796379	Protein evidence (Ezkurdia et al 2014), Protein evidence (Kim et al 2014)	Evidence at protein level	Evidence at protein level	Evidence at protein level	Evidence at protein level	HPA020016, HPA048865	Supportive	Supportive	Nucleus, Cytoskeleton (Cytokinetic bridge)	Nucleus	Expressed in all			pancreas: 38.0
JAG1	AGS, AHD, AWS, CD339, HJ1, JAGL1	ENSG00000101384	Jagged 1	20	10618332-10654694	CD markers, Disease related genes, Plasma proteins, Predicted membrane proteins, Protein evidence (Ezkurdia et al 2014), Protein evidence (Kim et al 2014)	Evidence at protein level	Evidence at protein level	Evidence at protein level	Evidence at protein level	CAB010343, HPA021555	Supportive	Supportive	Plasma membrane, Golgi apparatus	Plasma membrane	Expressed in all			placenta: 42.0
JAG2		ENSG00000184916	Jagged 2	14	105607318-105635161	Predicted membrane proteins, Protein evidence (Ezkurdia et al 2014), Protein evidence (Kim et al 2014)	Evidence at protein level	Evidence at protein level	Evidence at protein level	Evidence at protein level	CAB025481, HPA030636, HPA050567	Supportive	Supportive	Vesicles	Vesicles	Tissue enhanced	0	skin: 55.7	adipose tissue: 15.9
JDP2	JUNDM2	ENSG00000140044	Jun dimerization protein 2	14	75894419-75940814	Protein evidence (Ezkurdia et al 2014), Transcription factors	Evidence at protein level	Evidence at protein level	Evidence at protein level	Evidence at protein level	HPA051651, HPA059511	Supportive	Supportive	Nucleus	Nucleus	Expressed in all			spleen: 57.1
JPH1	JP-1	ENSG00000104369	Junctophilin 1	8	75146935-75233563	Predicted membrane proteins, Protein evidence (Ezkurdia et al 2014), Protein evidence (Kim et al 2014)	Evidence at protein level	Evidence at protein level	Evidence at protein level	Evidence at protein level	HPA008996, HPA009413, CAB013461	Supportive	Supportive	Nucleus	Nucleus	Tissue enriched	19	skeletal muscle: 105.1	heart muscle: 5.6
JUN	AP-1, c-Jun	ENSG00000177606	Jun proto-oncogene	1	59246465-59249785	Cancer-related genes, FDA approved drug targets, Protein evidence (Ezkurdia et al 2014), Protein evidence (Kim et al 2014), Transcription factors	Evidence at protein level	Evidence at protein level	Evidence at protein level	Evidence at protein level	CAB003801, CAB007780, HPA059474	Supportive	Supportive	Nucleus but not nucleoli	Nucleus	Expressed in all			prostate: 190.0
JUNB		ENSG00000171223	Jun B proto-oncogene	19	12902310-12904124	Plasma proteins, Protein evidence (Ezkurdia et al 2014), Protein evidence (Kim et al 2014), Transcription factors	Evidence at protein level	Evidence at protein level	Evidence at protein level	Evidence at protein level	CAB004464, HPA019149	Supportive	Supportive	Nucleus but not nucleoli	Nucleus	Expressed in all			prostate: 209.9
JUND	AP-1	ENSG00000130522	Jun D proto-oncogene	19	18390563-18392432	Cancer-related genes, Plasma proteins, Protein evidence (Ezkurdia et al 2014), Protein evidence (Kim et al 2014), Transcription factors	Evidence at protein level	Evidence at protein level	Evidence at protein level	Evidence at protein level	CAB005268, HPA063029	Supportive	Supportive	Nucleus but not nucleoli	Nucleus	Expressed in all			bone marrow: 180.5
KARS	DFNB89, KARS1, KARS2	ENSG00000065427	Lysyl-tRNA synthetase	16	75661622-75682541	Disease related genes, Enzymes, Potential drug targets, Protein evidence (Ezkurdia et al 2014), Protein evidence (Kim et al 2014)	Evidence at protein level	Evidence at protein level	Evidence at protein level	Evidence at protein level	HPA041345, HPA041550	Supportive	Supportive	Cytoplasm, Cytoskeleton (Microtubules)	Cytoplasm	Expressed in all			tonsil: 107.5
KAT6B	Morf, MOZ2, MYST4, qkf, querkopf, ZC2HC6B	ENSG00000156650	K(lysine) acetyltransferase 6B	10	76585340-76792380	Cancer-related genes, Disease related genes, Enzymes, Potential drug targets, Protein evidence (Ezkurdia et al 2014), Protein evidence (Kim et al 2014), Transcription factors	Evidence at protein level	Evidence at protein level	Evidence at protein level	Evidence at protein level	HPA006104	Supportive	Supportive	Nucleus	Nucleus	Expressed in all			ovary: 21.3
KATNA1		ENSG00000186625	Katanin p60 (ATPase containing) subunit A 1	6	149916009-149970108	Enzymes, Protein evidence (Ezkurdia et al 2014), Protein evidence (Kim et al 2014)	Evidence at protein level	Evidence at protein level	Evidence at protein level	Evidence at protein level	HPA036207	Supportive	Supportive	Microtubule organizing center, Nucleus	Microtubule organizing center	Expressed in all			testis: 39.5
KATNB1		ENSG00000140854	Katanin p80 (WD repeat containing) subunit B 1	16	57769642-57791162	Protein evidence (Ezkurdia et al 2014), Protein evidence (Kim et al 2014)	Evidence at protein level	Evidence at protein level	Evidence at protein level	Evidence at protein level	HPA041165, HPA041839	Supportive	Supportive	Plasma membrane, Cytoplasm, Cytoskeleton (Microtubules)	Plasma membrane	Expressed in all			testis: 30.9
KCMF1	DEBT91, DKFZP434L1021, PCMF, ZZZ1	ENSG00000176407	Potassium channel modulatory factor 1	2	85198216-85286595	Protein evidence (Ezkurdia et al 2014), Protein evidence (Kim et al 2014)	Evidence at protein level	Evidence at protein level	Evidence at protein level	Evidence at protein level	HPA030383, HPA030384	Supportive	Supportive	Cytoplasm, Nucleus but not nucleoli	Cytoplasm	Expressed in all			testis: 46.2
KCNG1	K13, KCNG, kH2, Kv6.1	ENSG00000026559	Potassium voltage-gated channel, subfamily G, member 1	20	49620193-49639666	Predicted membrane proteins, Protein evidence (Ezkurdia et al 2014), Voltage-gated ion channels	Evidence at protein level	Evidence at protein level	Evidence at transcript level	Evidence at protein level	HPA039530, HPA040024	Supportive	Supportive	Vesicles	Vesicles	Tissue enhanced	0	endometrium: 11.5	placenta: 6.8
KCNH1	eag, eag1, h-eag, Kv10.1	ENSG00000143473	Potassium voltage-gated channel, subfamily H (eag-related), member 1	1	210856555-211307457	Predicted membrane proteins, Protein evidence (Kim et al 2014), Voltage-gated ion channels	Evidence at protein level	Evidence at protein level	Evidence at protein level	Evidence at protein level	HPA019445	Supportive	Supportive	Plasma membrane, Nucleus but not nucleoli, Cytoplasm	Plasma membrane	Tissue enriched	10	cerebral cortex: 6.4	adrenal gland: 0.7
KCTD13	FKSG86, PDIP1, POLDIP1	ENSG00000174943	Potassium channel tetramerization domain containing 13	16	29916333-29938356	Protein evidence (Kim et al 2014)	Evidence at protein level	Evidence at protein level	Evidence at protein level	Evidence at protein level	HPA043524	Supportive	Supportive	Nucleus	Nucleus	Expressed in all			testis: 54.7
KDM1A	AOF2, BHC110, KDM1, KIAA0601, LSD1	ENSG00000004487	Lysine (K)-specific demethylase 1A	1	23345941-23410182	Predicted secreted proteins, Protein evidence (Ezkurdia et al 2014), Protein evidence (Kim et al 2014)	Evidence at protein level	Evidence at protein level	Evidence at protein level	Evidence at protein level	CAB005884, HPA053660	Supportive	Supportive	Nucleus but not nucleoli, Cytoplasm	Nucleus	Expressed in all			testis: 86.7
KDM2A	CXXC8, DKFZP434M1735, FBL11, FBL7, FBXL11, FLJ00115, JHDM1A, KIAA1004, LILINA	ENSG00000173120	Lysine (K)-specific demethylase 2A	11	66886740-67025558	Enzymes, Plasma proteins, Protein evidence (Ezkurdia et al 2014), Protein evidence (Kim et al 2014), Transcription factors	Evidence at protein level	Evidence at protein level	Evidence at protein level	Evidence at protein level	CAB012272, HPA042975, HPA044251	Supportive	Supportive	Nucleus, Nucleoli	Nucleus	Expressed in all			bone marrow: 64.2
KDM3B	C5orf7, JMJD1B, KIAA1082, NET22	ENSG00000120733	Lysine (K)-specific demethylase 3B	5	137688285-137772717	Plasma proteins, Predicted secreted proteins, Protein evidence (Ezkurdia et al 2014), Protein evidence (Kim et al 2014)	Evidence at protein level	Evidence at protein level	Evidence at protein level	Evidence at protein level	HPA016610, HPA057202	Supportive	Supportive	Nucleus but not nucleoli	Nucleus	Expressed in all			ovary: 37.3
KDM5B	CT31, JARID1B, PLU-1, RBBP2H1A	ENSG00000117139	Lysine (K)-specific demethylase 5B	1	202696526-202778598	Protein evidence (Ezkurdia et al 2014), Protein evidence (Kim et al 2014), Transcription factors	Evidence at protein level	Evidence at protein level	Evidence at protein level	Evidence at protein level	HPA027179, HPA053723, CAB068193	Supportive	Supportive	Nucleus	Nucleus	Tissue enriched	6	testis: 126.4	skin: 22.8
KHDRBS1	FLJ34027, p62, Sam68	ENSG00000121774	KH domain containing, RNA binding, signal transduction associated 1	1	32479430-32526451	Protein evidence (Ezkurdia et al 2014), Protein evidence (Kim et al 2014)	Evidence at protein level	Evidence at protein level	Evidence at protein level	Evidence at protein level	CAB005355, HPA051280, HPA056813	Supportive	Supportive	Nucleus but not nucleoli	Nucleus	Expressed in all			ovary: 105.0
KHDRBS3	Etle, etoile, SALP, SLM-2, SLM2, T-STAR	ENSG00000131773	KH domain containing, RNA binding, signal transduction associated 3	8	136469700-136668965	Protein evidence (Ezkurdia et al 2014), Protein evidence (Kim et al 2014)	Evidence at protein level	Evidence at protein level	Evidence at protein level	Evidence at protein level	HPA000275, HPA000500, HPA000981	Supportive	Supportive	Nucleus but not nucleoli	Nucleus	Group enriched	5	cerebral cortex: 77.1;testis: 214.4	gallbladder: 28.0
KHSRP	FBP2, FUBP2, KSRP	ENSG00000088247	KH-type splicing regulatory protein	19	6413359-6424805	Plasma proteins, Protein evidence (Ezkurdia et al 2014), Protein evidence (Kim et al 2014)	Evidence at protein level	Evidence at protein level	Evidence at protein level	Evidence at protein level	HPA034739, HPA056518	Supportive	Supportive	Nucleus but not nucleoli	Nucleus	Expressed in all			testis: 139.8
KIAA0020	HA-8, hPUF-A, PEN, PUF6, XTP5	ENSG00000080608	KIAA0020	9	2720469-2844241	Protein evidence (Ezkurdia et al 2014), Protein evidence (Kim et al 2014)	Evidence at protein level	Evidence at protein level	Evidence at protein level	Evidence at protein level	HPA002353	Supportive	Supportive	Nucleoli	Nucleoli	Expressed in all			lymph node: 22.6
KIAA0556		ENSG00000047578	KIAA0556	16	27561454-27791690	Protein evidence (Ezkurdia et al 2014), Protein evidence (Kim et al 2014)	Evidence at protein level	Evidence at protein level	Evidence at protein level	Evidence at protein level	HPA035089, HPA035090	Supportive	Supportive	Nucleus but not nucleoli, Plasma membrane	Nucleus	Tissue enhanced	0	fallopian tube: 60.9	thyroid gland: 28.6
KIAA0753		ENSG00000198920	KIAA0753	17	6481468-6544247	Protein evidence (Ezkurdia et al 2014)	Evidence at protein level	Evidence at protein level	Evidence at transcript level	Evidence at protein level	HPA023057, HPA023494	Supportive	Supportive	Cytoplasm, Centrosome	Cytoplasm	Mixed			testis: 22.6
KIAA1009	C6orf84, QN1	ENSG00000135315	KIAA1009	6	84833960-84937353	Plasma proteins, Protein evidence (Ezkurdia et al 2014), Protein evidence (Kim et al 2014)	Evidence at protein level	Evidence at protein level	Evidence at protein level	Evidence at protein level	HPA030170, HPA030171, HPA030172, HPA030173	Supportive	Supportive	Nucleus but not nucleoli, Centrosome, Cytoplasm	Nucleus	Mixed			testis: 18.7
KIAA1429	DKFZP434I116, fSAP121	ENSG00000164944	KIAA1429	8	95499921-95565757	Protein evidence (Ezkurdia et al 2014), Protein evidence (Kim et al 2014)	Evidence at protein level	Evidence at protein level	Evidence at protein level	Evidence at protein level	HPA031530	Supportive	Supportive	Nucleus	Nucleus	Expressed in all			bone marrow: 21.1
KIF11	Eg5, HKSP, KNSL1, TRIP5	ENSG00000138160	Kinesin family member 11	10	94353043-94415150	Disease related genes, Plasma proteins, Protein evidence (Ezkurdia et al 2014), Protein evidence (Kim et al 2014)	Evidence at protein level	Evidence at protein level	Evidence at protein level	Evidence at protein level	HPA006916, HPA010568, CAB017617	Supportive	Supportive	Cytoplasm	Cytoplasm	Mixed			tonsil: 19.1
KIF18A	DKFZP434G2226	ENSG00000121621	Kinesin family member 18A	11	28042167-28129855	Protein evidence (Ezkurdia et al 2014), Protein evidence (Kim et al 2014)	Evidence at protein level	Evidence at protein level	Evidence at protein level	Evidence at protein level	HPA039312, HPA039484	Supportive	Supportive	Cytoplasm, Cytoskeleton (Microtubules)	Cytoplasm	Tissue enhanced	0	testis: 12.8	bone marrow: 5.7
KIF4A	FLJ12530, FLJ12655, FLJ14204, FLJ20631, HSA271784, KIF4, KIF4-G1	ENSG00000090889	Kinesin family member 4A	X	69509879-69640682	Protein evidence (Ezkurdia et al 2014), Protein evidence (Kim et al 2014)	Evidence at protein level	Evidence at protein level	Evidence at protein level	Evidence at protein level	HPA034745, HPA034746	Supportive	Supportive	Nucleus but not nucleoli	Nucleus	Mixed			bone marrow: 6.2
[truncated: 1,177 more rows]
