# Supplementary material for: CellNetVis: a web tool for visualization of biological networks using force-directed layout constrained by cellular components
Source: BMC Bioinformatics. 2017 Sep 13;18(Suppl 10):395. doi: 10.1186/s12859-017-1787-5 (PMC5606216; doi:10.1186/s12859-017-1787-5)
Supplement: Supplementary file 3 — HPA and GO subcellular compartments annotations. Tables showing the HPA and GO subcellular compartments annotations ranked by the absolute number and percentage of proteins assigned to each term. (XLS 24.5 kb) [file 12859_2017_1787_MOESM3_ESM.xls]

## Sheet: Additional File 3
Additional File 3. Tables showing the HPA and GO subcellular compartments annotations ranked by the absolute number and percentage of proteins assigned to each term.
HPA Cellular Component Annotations	Count	Percentage		GO Cellular Component Annotations	Count	Percentage
Cytoskeleton (Cytokinetic bridge)	1	0.000476644		Lysosome	4	0.00205973
Focal Adhesions	4	0.00190658		Peroxisome	5	0.00257467
Microtubule organizing center	6	0.00285987		Microtubule organizing center	6	0.0030896
Cell Junctions	7	0.00333651		Endosome	19	0.00978373
Cytoskeleton (Actin filaments)	8	0.00381316		Centrosome	45	0.023172
Cytoskeleton (Intermediate filaments)	8	0.00381316		Undefined	45	0.023172
Cytoskeleton (Microtubules)	10	0.00476644		Golgi apparatus	81	0.0417096
Centrosome	17	0.00810296		Endoplasmic reticulum	84	0.0432544
Nuclear membrane	24	0.0114395		Extracellular	133	0.0684861
Endoplasmic reticulum	53	0.0252622		Cytosol	193	0.0993821
Golgi apparatus	71	0.0338418		Cytoplasm	214	0.110196
Nucleoli	83	0.0395615		Mitochondrion	268	0.138002
Vesicles	84	0.0400381		Plasma membrane	339	0.174562
Plasma membrane	145	0.0691134		Nucleus	506	0.260556
Mitochondria	190	0.0905624
Cytoplasm	377	0.179695
Nucleus	1010	0.481411
Reorganized HPA Cellular Component Annotations*	Count	Percentage		Reorganized GO Cellular Component Annotations*	Count	Percentage
Microtubule organizing center	6	0.00285987		Microtubule organizing center	6	0.0030896
Extracellular (Cell Junctions, Focal Adhesions)	11	0.00524309		Vesicles (Lysosome, Peroxisome, Endosome)	28	0.0144181
Centrosome	17	0.00810296		Centrosome	45	0.023172
Endoplasmic reticulum	53	0.0252622		Undefined	45	0.023172
Golgi apparatus	71	0.0338418		Golgi apparatus	81	0.0417096
Vesicles	84	0.0400381		Endoplasmic reticulum	84	0.0432544
Plasma membrane	145	0.0691134		Extracellular	133	0.0684861
Mitochondria	190	0.0905624		Mitochondrion	268	0.138002
Cytoplasm (Cytoskeleton: Cytokinetic bridge, Actin filaments, Intermediate filaments, Microtubules)	404	0.192564		Plasma membrane	339	0.174562
Nucleus (Nuclear membrane, Nucleoli)	1117	0.532412		Cytoplasm (Cytosol)	407	0.209578
				Nucleus	506	0.260556
*Terms from HPA and GO were reorganized in order to be properly compared.
