# Supplementary material for: CellNetVis: a web tool for visualization of biological networks using force-directed layout constrained by cellular components
Source: BMC Bioinformatics. 2017 Sep 13;18(Suppl 10):395. doi: 10.1186/s12859-017-1787-5 (PMC5606216; doi:10.1186/s12859-017-1787-5)
Supplement: Supplementary file 4 — Gene annotations retrieved from the Homo sapiens MAPK signaling pathway of the KEGG database. The gene symbols were used as queries in the Search box of CellNetVis to highlight the proteins involved in this pathway. (XLS 63.0 kb) [file 12859_2017_1787_MOESM4_ESM.xls]

## Sheet: Additional File 4
Additional File 4. Gene annotations retrieved from the Homo sapiens MAPK signaling pathway of KEGG database. The gene symbols were used as queries in the Search box of CellNetVis to highlight the proteins involved in this pathway.
Entrez ID	Gene symbol	Description
773	CACNA1A	calcium channel, voltage-dependent, P/Q type, alpha 1A subunit [KO:K04344]
774	CACNA1B	calcium channel, voltage-dependent, N type, alpha 1B subunit [KO:K04849]
775	CACNA1C	calcium channel, voltage-dependent, L type, alpha 1C subunit [KO:K04850]
776	CACNA1D	calcium channel, voltage-dependent, L type, alpha 1D subunit [KO:K04851]
777	CACNA1E	calcium channel, voltage-dependent, R type, alpha 1E subunit [KO:K04852]
778	CACNA1F	calcium channel, voltage-dependent, L type, alpha 1F subunit [KO:K04853]
8913	CACNA1G	calcium channel, voltage-dependent, T type, alpha 1G subunit [KO:K04854]
8912	CACNA1H	calcium channel, voltage-dependent, T type, alpha 1H subunit [KO:K04855]
8911	CACNA1I	calcium channel, voltage-dependent, T type, alpha 1I subunit [KO:K04856]
779	CACNA1S	calcium channel, voltage-dependent, L type, alpha 1S subunit [KO:K04857]
781	CACNA2D1	calcium channel, voltage-dependent, alpha 2/delta subunit 1 [KO:K04858]
9254	CACNA2D2	calcium channel, voltage-dependent, alpha 2/delta subunit 2 [KO:K04859]
55799	CACNA2D3	calcium channel, voltage-dependent, alpha 2/delta subunit 3 [KO:K04860]
93589	CACNA2D4	calcium channel, voltage-dependent, alpha 2/delta subunit 4 [KO:K04861]
782	CACNB1	calcium channel, voltage-dependent, beta 1 subunit [KO:K04862]
783	CACNB2	calcium channel, voltage-dependent, beta 2 subunit [KO:K04863]
784	CACNB3	calcium channel, voltage-dependent, beta 3 subunit [KO:K04864]
785	CACNB4	calcium channel, voltage-dependent, beta 4 subunit [KO:K04865]
786	CACNG1	calcium channel, voltage-dependent, gamma subunit 1 [KO:K04866]
10369	CACNG2	calcium channel, voltage-dependent, gamma subunit 2 [KO:K04867]
10368	CACNG3	calcium channel, voltage-dependent, gamma subunit 3 [KO:K04868]
27092	CACNG4	calcium channel, voltage-dependent, gamma subunit 4 [KO:K04869]
27091	CACNG5	calcium channel, voltage-dependent, gamma subunit 5 [KO:K04870]
59285	CACNG6	calcium channel, voltage-dependent, gamma subunit 6 [KO:K04871]
59284	CACNG7	calcium channel, voltage-dependent, gamma subunit 7 [KO:K04872]
59283	CACNG8	calcium channel, voltage-dependent, gamma subunit 8 [KO:K04873]
5566	PRKACA	protein kinase, cAMP-dependent, catalytic, alpha [KO:K04345] [EC:2.7.11.11]
5567	PRKACB	protein kinase, cAMP-dependent, catalytic, beta [KO:K04345] [EC:2.7.11.11]
5568	PRKACG	protein kinase, cAMP-dependent, catalytic, gamma [KO:K04345] [EC:2.7.11.11]
5613	PRKX	protein kinase, X-linked [KO:K04345] [EC:2.7.11.11]
5578	PRKCA	protein kinase C, alpha [KO:K02677] [EC:2.7.11.13]
5579	PRKCB	protein kinase C, beta [KO:K02677] [EC:2.7.11.13]
5582	PRKCG	protein kinase C, gamma [KO:K02677] [EC:2.7.11.13]
2768	GNA12	guanine nucleotide binding protein (G protein) alpha 12 [KO:K04346]
55970	GNG12	guanine nucleotide binding protein (G protein), gamma 12 [KO:K04347]
648044	LOC648044	K04347 guanine nucleotide-binding protein G(I)/G(S)/G(O) subunit gamma-12 [KO:K04347]
5530	PPP3CA	protein phosphatase 3, catalytic subunit, alpha isozyme [KO:K04348] [EC:3.1.3.16]
5532	PPP3CB	protein phosphatase 3, catalytic subunit, beta isozyme [KO:K04348] [EC:3.1.3.16]
5533	PPP3CC	protein phosphatase 3, catalytic subunit, gamma isozyme [KO:K04348] [EC:3.1.3.16]
5534	PPP3R1	protein phosphatase 3, regulatory subunit B, alpha [KO:K06268]
5535	PPP3R2	protein phosphatase 3, regulatory subunit B, beta [KO:K06268]
5923	RASGRF1	Ras protein-specific guanine nucleotide-releasing factor 1 [KO:K04349]
5924	RASGRF2	Ras protein-specific guanine nucleotide-releasing factor 2 [KO:K12326]
10125	RASGRP1	RAS guanyl releasing protein 1 (calcium and DAG-regulated) [KO:K04350]
10235	RASGRP2	RAS guanyl releasing protein 2 (calcium and DAG-regulated) [KO:K12361]
25780	RASGRP3	RAS guanyl releasing protein 3 (calcium and DAG-regulated) [KO:K12362]
115727	RASGRP4	RAS guanyl releasing protein 4 [KO:K12363]
9693	RAPGEF2	Rap guanine nucleotide exchange factor (GEF) 2 [KO:K08018]
4763	NF1	neurofibromin 1 [KO:K08052]
5921	RASA1	RAS p21 protein activator (GTPase activating protein) 1 [KO:K04352]
5922	RASA2	RAS p21 protein activator 2 [KO:K08053]
5906	RAP1A	RAP1A, member of RAS oncogene family [KO:K04353]
5908	RAP1B	RAP1B, member of RAS oncogene family [KO:K07836]
4803	NGF	nerve growth factor (beta polypeptide) [KO:K02582]
627	BDNF	brain-derived neurotrophic factor [KO:K04355]
4908	NTF3	neurotrophin 3 [KO:K04356]
4909	NTF4	neurotrophin 4 [KO:K12457]
1950	EGF	epidermal growth factor [KO:K04357]
2246	FGF1	fibroblast growth factor 1 (acidic) [KO:K18496]
2247	FGF2	fibroblast growth factor 2 (basic) [KO:K18497]
2248	FGF3	fibroblast growth factor 3 [KO:K04358]
2249	FGF4	fibroblast growth factor 4 [KO:K04358]
8822	FGF17	fibroblast growth factor 17 [KO:K04358]
2251	FGF6	fibroblast growth factor 6 [KO:K04358]
2252	FGF7	fibroblast growth factor 7 [KO:K04358]
2253	FGF8	fibroblast growth factor 8 (androgen-induced) [KO:K04358]
2254	FGF9	fibroblast growth factor 9 [KO:K04358]
2255	FGF10	fibroblast growth factor 10 [KO:K04358]
2256	FGF11	fibroblast growth factor 11 [KO:K04358]
2257	FGF12	fibroblast growth factor 12 [KO:K04358]
2258	FGF13	fibroblast growth factor 13 [KO:K04358]
2259	FGF14	fibroblast growth factor 14 [KO:K04358]
8823	FGF16	fibroblast growth factor 16 [KO:K04358]
2250	FGF5	fibroblast growth factor 5 [KO:K04358]
8817	FGF18	fibroblast growth factor 18 [KO:K04358]
9965	FGF19	fibroblast growth factor 19 [KO:K04358]
26281	FGF20	fibroblast growth factor 20 [KO:K04358]
26291	FGF21	fibroblast growth factor 21 [KO:K04358]
27006	FGF22	fibroblast growth factor 22 [KO:K04358]
8074	FGF23	fibroblast growth factor 23 [KO:K04358]
5154	PDGFA	platelet-derived growth factor alpha polypeptide [KO:K04359]
5155	PDGFB	platelet-derived growth factor beta polypeptide [KO:K17386]
4914	NTRK1	neurotrophic tyrosine kinase, receptor, type 1 [KO:K03176] [EC:2.7.10.1]
4915	NTRK2	neurotrophic tyrosine kinase, receptor, type 2 [KO:K04360] [EC:2.7.10.1]
1956	EGFR	epidermal growth factor receptor [KO:K04361] [EC:2.7.10.1]
2260	FGFR1	fibroblast growth factor receptor 1 [KO:K04362] [EC:2.7.10.1]
2263	FGFR2	fibroblast growth factor receptor 2 [KO:K05093] [EC:2.7.10.1]
2261	FGFR3	fibroblast growth factor receptor 3 [KO:K05094] [EC:2.7.10.1]
2264	FGFR4	fibroblast growth factor receptor 4 [KO:K05095] [EC:2.7.10.1]
5156	PDGFRA	platelet-derived growth factor receptor, alpha polypeptide [KO:K04363] [EC:2.7.10.1]
5159	PDGFRB	platelet-derived growth factor receptor, beta polypeptide [KO:K05089] [EC:2.7.10.1]
2885	GRB2	growth factor receptor-bound protein 2 [KO:K04364]
6654	SOS1	son of sevenless homolog 1 (Drosophila) [KO:K03099]
6655	SOS2	son of sevenless homolog 2 (Drosophila) [KO:K03099]
3265	HRAS	Harvey rat sarcoma viral oncogene homolog [KO:K02833]
3845	KRAS	Kirsten rat sarcoma viral oncogene homolog [KO:K07827]
4893	NRAS	neuroblastoma RAS viral (v-ras) oncogene homolog [KO:K07828]
6237	RRAS	related RAS viral (r-ras) oncogene homolog [KO:K07829]
22800	RRAS2	related RAS viral (r-ras) oncogene homolog 2 [KO:K07830]
22808	MRAS	muscle RAS oncogene homolog [KO:K07831]
673	BRAF	B-Raf proto-oncogene, serine/threonine kinase [KO:K04365] [EC:2.7.11.1]
5894	RAF1	Raf-1 proto-oncogene, serine/threonine kinase [KO:K04366] [EC:2.7.11.1]
4342	MOS	v-mos Moloney murine sarcoma viral oncogene homolog [KO:K04367] [EC:2.7.11.1]
5604	MAP2K1	mitogen-activated protein kinase kinase 1 [KO:K04368] [EC:2.7.12.2]
5605	MAP2K2	mitogen-activated protein kinase kinase 2 [KO:K04369] [EC:2.7.12.2]
8649	LAMTOR3	late endosomal/lysosomal adaptor, MAPK and MTOR activator 3 [KO:K04370]
5594	MAPK1	mitogen-activated protein kinase 1 [KO:K04371] [EC:2.7.11.24]
5595	MAPK3	mitogen-activated protein kinase 3 [KO:K04371] [EC:2.7.11.24]
8569	MKNK1	MAP kinase interacting serine/threonine kinase 1 [KO:K04372] [EC:2.7.11.1]
2872	MKNK2	MAP kinase interacting serine/threonine kinase 2 [KO:K04372] [EC:2.7.11.1]
6197	RPS6KA3	ribosomal protein S6 kinase, 90kDa, polypeptide 3 [KO:K04373] [EC:2.7.11.1]
6195	RPS6KA1	ribosomal protein S6 kinase, 90kDa, polypeptide 1 [KO:K04373] [EC:2.7.11.1]
6196	RPS6KA2	ribosomal protein S6 kinase, 90kDa, polypeptide 2 [KO:K04373] [EC:2.7.11.1]
27330	RPS6KA6	ribosomal protein S6 kinase, 90kDa, polypeptide 6 [KO:K04373] [EC:2.7.11.1]
468	ATF4	activating transcription factor 4 [KO:K04374]
2002	ELK1	ELK1, member of ETS oncogene family [KO:K04375]
2005	ELK4	ELK4, ETS-domain protein (SRF accessory protein 1) [KO:K04376]
4609	MYC	v-myc avian myelocytomatosis viral oncogene homolog [KO:K04377]
6722	SRF	serum response factor (c-fos serum response element-binding transcription factor) [KO:K04378]
2353	FOS	FBJ murine osteosarcoma viral oncogene homolog [KO:K04379]
4137	MAPT	microtubule-associated protein tau [KO:K04380]
3925	STMN1	stathmin 1 [KO:K04381]
123745	PLA2G4E	phospholipase A2, group IVE [KO:K16342] [EC:3.1.1.4]
5321	PLA2G4A	phospholipase A2, group IVA (cytosolic, calcium-dependent) [KO:K16342] [EC:3.1.1.4]
8681	JMJD7-PLA2G4B	JMJD7-PLA2G4B readthrough [KO:K16342] [EC:3.1.1.4]
100137049	PLA2G4B	phospholipase A2, group IVB (cytosolic) [KO:K16342] [EC:3.1.1.4]
8605	PLA2G4C	phospholipase A2, group IVC (cytosolic, calcium-independent) [KO:K16342] [EC:3.1.1.4]
283748	PLA2G4D	phospholipase A2, group IVD (cytosolic) [KO:K16342] [EC:3.1.1.4]
255189	PLA2G4F	phospholipase A2, group IVF [KO:K16342] [EC:3.1.1.4]
7124	TNF	tumor necrosis factor [KO:K03156]
3552	IL1A	interleukin 1, alpha [KO:K04383]
3553	IL1B	interleukin 1, beta [KO:K04519]
7040	TGFB1	transforming growth factor, beta 1 [KO:K13375]
7042	TGFB2	transforming growth factor, beta 2 [KO:K13376]
7043	TGFB3	transforming growth factor, beta 3 [KO:K13377]
7132	TNFRSF1A	tumor necrosis factor receptor superfamily, member 1A [KO:K03158]
3554	IL1R1	interleukin 1 receptor, type I [KO:K04386]
7850	IL1R2	interleukin 1 receptor, type II [KO:K04387]
7046	TGFBR1	transforming growth factor, beta receptor 1 [KO:K04674] [EC:2.7.11.30]
7048	TGFBR2	transforming growth factor, beta receptor II (70/80kDa) [KO:K04388] [EC:2.7.11.30]
356	FASLG	Fas ligand (TNF superfamily, member 6) [KO:K04389]
355	FAS	Fas cell surface death receptor [KO:K04390]
929	CD14	CD14 molecule [KO:K04391]
5879	RAC1	ras-related C3 botulinum toxin substrate 1 (rho family, small GTP binding protein Rac1) [KO:K04392]
5880	RAC2	ras-related C3 botulinum toxin substrate 2 (rho family, small GTP binding protein Rac2) [KO:K07860]
5881	RAC3	ras-related C3 botulinum toxin substrate 3 (rho family, small GTP binding protein Rac3) [KO:K07861]
998	CDC42	cell division cycle 42 [KO:K04393]
836	CASP3	caspase 3, apoptosis-related cysteine peptidase [KO:K02187] [EC:3.4.22.56]
7186	TRAF2	TNF receptor-associated factor 2 [KO:K03173]
1616	DAXX	death-domain associated protein [KO:K02308]
7189	TRAF6	TNF receptor-associated factor 6, E3 ubiquitin protein ligase [KO:K03175]
1647	GADD45A	growth arrest and DNA-damage-inducible, alpha [KO:K04402]
4616	GADD45B	growth arrest and DNA-damage-inducible, beta [KO:K04402]
10912	GADD45G	growth arrest and DNA-damage-inducible, gamma [KO:K04402]
10454	TAB1	TGF-beta activated kinase 1/MAP3K7 binding protein 1 [KO:K04403]
23118	TAB2	TGF-beta activated kinase 1/MAP3K7 binding protein 2 [KO:K04404]
51295	ECSIT	ECSIT signalling integrator [KO:K04405]
8491	MAP4K3	mitogen-activated protein kinase kinase kinase kinase 3 [KO:K04406] [EC:2.7.11.1]
9448	MAP4K4	mitogen-activated protein kinase kinase kinase kinase 4 [KO:K04407] [EC:2.7.11.1]
11184	MAP4K1	mitogen-activated protein kinase kinase kinase kinase 1 [KO:K04408] [EC:2.7.11.1]
5058	PAK1	p21 protein (Cdc42/Rac)-activated kinase 1 [KO:K04409] [EC:2.7.11.1]
5062	PAK2	p21 protein (Cdc42/Rac)-activated kinase 2 [KO:K04410] [EC:2.7.11.1]
6789	STK4	serine/threonine kinase 4 [KO:K04411]
6788	STK3	serine/threonine kinase 3 [KO:K04412]
5871	MAP4K2	mitogen-activated protein kinase kinase kinase kinase 2 [KO:K04414] [EC:2.7.11.1]
1326	MAP3K8	mitogen-activated protein kinase kinase kinase 8 [KO:K04415] [EC:2.7.11.25]
4214	MAP3K1	mitogen-activated protein kinase kinase kinase 1, E3 ubiquitin protein ligase [KO:K04416] [EC:2.7.11.25]
4296	MAP3K11	mitogen-activated protein kinase kinase kinase 11 [KO:K04419] [EC:2.7.11.25]
10746	MAP3K2	mitogen-activated protein kinase kinase kinase 2 [KO:K04420] [EC:2.7.11.25]
4215	MAP3K3	mitogen-activated protein kinase kinase kinase 3 [KO:K04421] [EC:2.7.11.25]
9175	MAP3K13	mitogen-activated protein kinase kinase kinase 13 [KO:K04422] [EC:2.7.11.25]
7786	MAP3K12	mitogen-activated protein kinase kinase kinase 12 [KO:K04423] [EC:2.7.11.25]
51776	ZAK	sterile alpha motif and leucine zipper containing kinase AZK [KO:K04424] [EC:2.7.11.25]
9064	MAP3K6	mitogen-activated protein kinase kinase kinase 6 [KO:K04425] [EC:2.7.11.25]
4217	MAP3K5	mitogen-activated protein kinase kinase kinase 5 [KO:K04426] [EC:2.7.11.25]
6885	MAP3K7	mitogen-activated protein kinase kinase kinase 7 [KO:K04427] [EC:2.7.11.25]
4216	MAP3K4	mitogen-activated protein kinase kinase kinase 4 [KO:K04428] [EC:2.7.11.25]
9344	TAOK2	TAO kinase 2 [KO:K04429] [EC:2.7.11.1]
51347	TAOK3	TAO kinase 3 [KO:K04429] [EC:2.7.11.1]
57551	TAOK1	TAO kinase 1 [KO:K04429] [EC:2.7.11.1]
6416	MAP2K4	mitogen-activated protein kinase kinase 4 [KO:K04430] [EC:2.7.12.2]
5609	MAP2K7	mitogen-activated protein kinase kinase 7 [KO:K04431] [EC:2.7.12.2]
5606	MAP2K3	mitogen-activated protein kinase kinase 3 [KO:K04432] [EC:2.7.12.2]
5608	MAP2K6	mitogen-activated protein kinase kinase 6 [KO:K04433] [EC:2.7.12.2]
9479	MAPK8IP1	mitogen-activated protein kinase 8 interacting protein 1 [KO:K04434]
23542	MAPK8IP2	mitogen-activated protein kinase 8 interacting protein 2 [KO:K04435]
23162	MAPK8IP3	mitogen-activated protein kinase 8 interacting protein 3 [KO:K04436]
2316	FLNA	filamin A, alpha [KO:K04437]
2318	FLNC	filamin C, gamma [KO:K04437]
2317	FLNB	filamin B, beta [KO:K04437]
1398	CRK	v-crk avian sarcoma virus CT10 oncogene homolog [KO:K04438]
1399	CRKL	v-crk avian sarcoma virus CT10 oncogene homolog-like [KO:K04438]
408	ARRB1	arrestin, beta 1 [KO:K04439]
409	ARRB2	arrestin, beta 2 [KO:K04439]
5599	MAPK8	mitogen-activated protein kinase 8 [KO:K04440] [EC:2.7.11.24]
5602	MAPK10	mitogen-activated protein kinase 10 [KO:K04440] [EC:2.7.11.24]
5601	MAPK9	mitogen-activated protein kinase 9 [KO:K04440] [EC:2.7.11.24]
5600	MAPK11	mitogen-activated protein kinase 11 [KO:K04441] [EC:2.7.11.24]
6300	MAPK12	mitogen-activated protein kinase 12 [KO:K04441] [EC:2.7.11.24]
5603	MAPK13	mitogen-activated protein kinase 13 [KO:K04441] [EC:2.7.11.24]
1432	MAPK14	mitogen-activated protein kinase 14 [KO:K04441] [EC:2.7.11.24]
8550	MAPKAPK5	mitogen-activated protein kinase-activated protein kinase 5 [KO:K04442] [EC:2.7.11.1]
9261	MAPKAPK2	mitogen-activated protein kinase-activated protein kinase 2 [KO:K04443] [EC:2.7.11.1]
7867	MAPKAPK3	mitogen-activated protein kinase-activated protein kinase 3 [KO:K04444] [EC:2.7.11.1]
9252	RPS6KA5	ribosomal protein S6 kinase, 90kDa, polypeptide 5 [KO:K04445] [EC:2.7.11.1]
8986	RPS6KA4	ribosomal protein S6 kinase, 90kDa, polypeptide 4 [KO:K16510] [EC:2.7.11.1]
994	CDC25B	cell division cycle 25B [KO:K05866] [EC:3.1.3.48]
4772	NFATC1	nuclear factor of activated T-cells, cytoplasmic, calcineurin-dependent 1 [KO:K04446]
4775	NFATC3	nuclear factor of activated T-cells, cytoplasmic, calcineurin-dependent 3 [KO:K17333]
3725	JUN	jun proto-oncogene [KO:K04448]
3727	JUND	jun D proto-oncogene [KO:K04449]
1386	ATF2	activating transcription factor 2 [KO:K04450]
7157	TP53	tumor protein p53 [KO:K04451]
1649	DDIT3	DNA-damage-inducible transcript 3 [KO:K04452]
4149	MAX	MYC associated factor X [KO:K04453]
4208	MEF2C	myocyte enhancer factor 2C [KO:K04454]
3315	HSPB1	heat shock 27kDa protein 1 [KO:K04455]
207	AKT1	v-akt murine thymoma viral oncogene homolog 1 [KO:K04456] [EC:2.7.11.1]
208	AKT2	v-akt murine thymoma viral oncogene homolog 2 [KO:K04456] [EC:2.7.11.1]
10000	AKT3	v-akt murine thymoma viral oncogene homolog 3 [KO:K04456] [EC:2.7.11.1]
5494	PPM1A	protein phosphatase, Mg2+/Mn2+ dependent, 1A [KO:K04457] [EC:3.1.3.16]
5801	PTPRR	protein tyrosine phosphatase, receptor type, R [KO:K04458] [EC:3.1.3.48]
84867	PTPN5	protein tyrosine phosphatase, non-receptor type 5 (striatum-enriched) [KO:K18018] [EC:3.1.3.48]
5778	PTPN7	protein tyrosine phosphatase, non-receptor type 7 [KO:K18019] [EC:3.1.3.48]
1843	DUSP1	dual specificity phosphatase 1 [KO:K04459] [EC:3.1.3.48 3.1.3.16]
1846	DUSP4	dual specificity phosphatase 4 [KO:K04459] [EC:3.1.3.48 3.1.3.16]
1844	DUSP2	dual specificity phosphatase 2 [KO:K04459] [EC:3.1.3.48 3.1.3.16]
1849	DUSP7	dual specificity phosphatase 7 [KO:K04459] [EC:3.1.3.48 3.1.3.16]
1850	DUSP8	dual specificity phosphatase 8 [KO:K04459] [EC:3.1.3.48 3.1.3.16]
1847	DUSP5	dual specificity phosphatase 5 [KO:K04459] [EC:3.1.3.48 3.1.3.16]
1848	DUSP6	dual specificity phosphatase 6 [KO:K04459] [EC:3.1.3.48 3.1.3.16]
11221	DUSP10	dual specificity phosphatase 10 [KO:K04459] [EC:3.1.3.48 3.1.3.16]
80824	DUSP16	dual specificity phosphatase 16 [KO:K04459] [EC:3.1.3.48 3.1.3.16]
1852	DUSP9	dual specificity phosphatase 9 [KO:K18498] [EC:3.1.3.48 3.1.3.16]
1845	DUSP3	dual specificity phosphatase 3 [KO:K17614] [EC:3.1.3.48 3.1.3.16]
5536	PPP5C	protein phosphatase 5, catalytic subunit [KO:K04460] [EC:3.1.3.16]
100506012	PPP5D1	PPP5 tetratricopeptide repeat domain containing 1 [KO:K04460] [EC:3.1.3.16]
5495	PPM1B	protein phosphatase, Mg2+/Mn2+ dependent, 1B [KO:K04461] [EC:3.1.3.16]
3312	HSPA8	heat shock 70kDa protein 8 [KO:K03283]
3303	HSPA1A	heat shock 70kDa protein 1A [KO:K03283]
3306	HSPA2	heat shock 70kDa protein 2 [KO:K03283]
3305	HSPA1L	heat shock 70kDa protein 1-like [KO:K03283]
3304	HSPA1B	heat shock 70kDa protein 1B [KO:K03283]
3310	HSPA6	heat shock 70kDa protein 6 (HSP70B') [KO:K03283]
2122	MECOM	MDS1 and EVI1 complex locus [KO:K04462]
5607	MAP2K5	mitogen-activated protein kinase kinase 5 [KO:K04463] [EC:2.7.12.2]
5598	MAPK7	mitogen-activated protein kinase 7 [KO:K04464] [EC:2.7.11.24]
3164	NR4A1	nuclear receptor subfamily 4, group A, member 1 [KO:K04465]
9020	MAP3K14	mitogen-activated protein kinase kinase kinase 14 [KO:K04466] [EC:2.7.11.25]
1147	CHUK	conserved helix-loop-helix ubiquitous kinase [KO:K04467] [EC:2.7.11.10]
3551	IKBKB	inhibitor of kappa light polypeptide gene enhancer in B-cells, kinase beta [KO:K07209] [EC:2.7.11.10]
8517	IKBKG	inhibitor of kappa light polypeptide gene enhancer in B-cells, kinase gamma [KO:K07210]
51701	NLK	nemo-like kinase [KO:K04468] [EC:2.7.11.24]
4790	NFKB1	nuclear factor of kappa light polypeptide gene enhancer in B-cells 1 [KO:K02580]
4791	NFKB2	nuclear factor of kappa light polypeptide gene enhancer in B-cells 2 (p49/p100) [KO:K04469]
5970	RELA	v-rel avian reticuloendotheliosis viral oncogene homolog A [KO:K04735]
5971	RELB	v-rel avian reticuloendotheliosis viral oncogene homolog B [KO:K09253]
