# Supplementary material for: CellNetVis: a web tool for visualization of biological networks using force-directed layout constrained by cellular components
Source: BMC Bioinformatics. 2017 Sep 13;18(Suppl 10):395. doi: 10.1186/s12859-017-1787-5 (PMC5606216; doi:10.1186/s12859-017-1787-5)
Supplement: Supplementary file 5 — Tests of CellNetVis’s response time on Firefox and Chrome. The table shows how fast was the interaction with the graphic user interface (GUI) and the constrained force-directed algorithm when executed on Firefox and Chrome on Ubuntu/Linux system. (XLS 12.0 kb) [file 12859_2017_1787_MOESM5_ESM.xls]

## Sheet: Sheet1
Table 1. GUI and foce-directed layout response when CellNetVis is executed using Firefox and Ubuntu.
Ubuntu + Firefox							Computer specification
Network	N Components	N nodes	N links	GUI response	Force-Directed		Ubuntu 16.04
HPA_A	12	1942	17498	slow	slow		8 GB
HPA_B	12	1942	10000	slow	slow		Intel Core i7-2600K 3.4 GHz x 8 up to 3.80 GHz (Launch Date: 2011)
HPA_C	12	1942	5000	a bit slow	a bit slow		GeForce GTX 750 Ti
Secretome_A	13	1334	11721	a bit slow	a bit slow
Secretome_B	13	1334	5000	fast enough	fast enough
Secretome_C	13	1334	3000	fast enough	fast enough
Secretome_D	11	590	2359	fast	very fast
Secretome_E	11	414	1365	fast	very fast
Table 2. GUI and foce-directed layout response when CellNetVis is executed using Chrome and Ubuntu.
Ubuntu + Chrome							Firefox vs. Chrome
Network	N Components	N nodes	N links	GUI response	Force-Directed		The time to load the network and the time to render ir on Firefox is about to three times faster than on Chrome. However, the system response and the force-directed algorithm run much faster on Chrome.
HPA_A	12	1942	17498	fast enough	fast enough
HPA_B	12	1942	10000	fast	fast
HPA_C	12	1942	5000	fast	fast
Secretome_A	13	1334	11721	fast	fast
Secretome_B	13	1334	5000	fast	fast
Secretome_C	13	1334	3000	fast	fast
Secretome_D	11	590	2359	very fast	very fast
Secretome_E	11	414	1365	very fast	vert fast
Table 3. Specification of networks used to test the system response time.
Network ID	Description
HPA_A	All nodes and all links from the HPA network described in the study case 1 from this work.
HPA_B	All nodes and 10000 random links filtered from HPA_A.
HPA_C	All nodes and 5000 random links filtered from HPA_A.
Secretome_A	All nodes and all links from a network formed by proteins Ids from previous work [1] created with IIS.
Secretome_B	All nodes and 5000 random links filtered from Secretome_A
Secretome_C	All nodes and 3000 random links filtered from Secretome_A.
Secretome_D	590 nodes and 2359 links filtered from Secretome_A. The 590 top-discriminant proteins according to the Beta-Binomial test described in the previous work were selected and all links between them were considered.
Secretome_E	414 nodes and 1365 links filtered from Secretome_A. 414 top-discriminant proteins according to the Beta-Binomial test described in the previous work were selected and all links between them were considered.
[1]	Kawahara R, Meirelles G V, Heberle H, Domingues RR, Granato DC, Yokoo S, et al. Integrative analysis to select cancer candidate biomarkers to targeted validation. Oncotarget. 2015;6: 43635—43652. doi:10.18632/oncotarget.6018
